# Supplementary material for: 2-Amino-6-methyl­pyridinium 4-methyl­benzene­sulfonate
Source: Acta Crystallogr Sect E Struct Rep Online. 2014 Apr 26;70(Pt 5):o600–1. doi: 10.1107/S1600536814008587 (PMC4011207; doi:10.1107/S1600536814008587)
Supplement: Supplementary file 1 [file e-70-0o600-sup1.cif]

##############################################################################
#                                                                            #
# This CIF contains the data in a paper accepted for publication in          #
# Acta Crystallographica Section E. It conforms to the requirements of       #
# Notes for Authors for Acta Crystallographica Section E, and has been       #
# peer reviewed under the auspices of the IUCr Commission on Journals.       #
#                                                                            #
# Full details of the Crystallographic Information File format               #
# are given in the paper "The Crystallographic Information File (CIF):       #
# a New Standard Archive File for Crystallography" by S. R. Hall, F. H.      #
# Allen and I. D. Brown [Acta Cryst. (1991), A47, 655-685].                  #
#                                                                            #
# The current version of the core CIF dictionary is obtainable from          #
# ftp://ftp.iucr.org/pub/cif_core.dic.                                       #
#                                                                            #
# Software is freely available for graphical display of the structure(s)     #
# in this CIF. For information consult the CIF software page                 #
# http://www.iucr.org/resources/cif/software.                                #
#                                                                            #
# This file may be used for bona fide research purposes within the           #
# scientific community so long as proper attribution is given to the journal # 
# article from which it was obtained.                                        #
#                                                                            #
##############################################################################
data_global
_audit_creation_method     SHELXL-97
_journal_date_recd_electronic     2014-04-10
_journal_date_accepted     2014-04-15
_journal_name_full     'Acta Crystallographica, Section E'
_journal_year     2014
_journal_volume     70
_journal_issue      5
_journal_page_first     o600
_journal_page_last     o601
_journal_paper_category     QO
_journal_paper_doi     10.1107/S1600536814008587
_journal_coeditor_code     SU2726
loop_
    _publ_contact_author_name
    _publ_contact_author_address
    _publ_contact_author_email
    'Dr. M. NizamMohideen'
;
Department of Physics
The New College (Autonomous)
Chennai 600 014
Tamil Nadu
India
;
 'mnizam_new@yahoo.in'
    'Dr. R. Mohan'
;
Department of Physics
Presidency College (Autonomous)
Chennai 600 005
Tamil Nadu
India
;
 'professormohan@yahoo.co.in'
_publ_contact_author_fax     ?
_publ_contact_author_phone     '91-9841459257'
_publ_section_title
;
2-Amino-6-methylpyridinium 4-methylbenzenesulfonate
;
loop_
    _publ_author_name
    _publ_author_footnote
    _publ_author_address
    'K. Syed Suresh Babu' .
;
Department of Physics
Presidency College (Autonomous)
Chennai 600 005
Tamil Nadu
India
Department of Physics
The New College (Autonomous)
Chennai 600 014
Tamil Nadu
India
;
    'M. Dhavamurthy' .
;
Department of Physics
Presidency College (Autonomous)
Chennai 600 005
Tamil Nadu
India
;
    'M. NizamMohideen' .
;
Department of Physics
The New College (Autonomous)
Chennai 600 014
Tamil Nadu
India
;
    'G. Peramaiyan' .
;
Department of Physics
Presidency College (Autonomous)
Chennai 600 005
Tamil Nadu
India
;
    'R. Mohan' .
;
Department of Physics
Presidency College (Autonomous)
Chennai 600 005
Tamil Nadu
India
;
data_I
_audit_creation_method     SHELXL-97
_database_code_depnum_ccdc_archive     'CCDC 997539'
_chemical_name_systematic
;
2-Amino-6-methylpyridinium 4-methylbenzenesulfonate
;
_chemical_name_common     ?
_chemical_formula_moiety     'C6 H9 N2 +, C7 H7 O3 S -'
_chemical_formula_sum     'C13 H16 N2 O3 S'
_chemical_formula_iupac     'C6 H9 N2 +, C7 H7 O3 S -'
_chemical_formula_weight     280.35
_chemical_melting_point     ?
_symmetry_cell_setting     triclinic
_symmetry_space_group_name_H-M     'P -1'
_symmetry_space_group_name_Hall     '-P 1'
loop_
    _symmetry_equiv_pos_as_xyz
    'x, y, z'
    '-x, -y, -z'
_cell_length_a     7.5343(2)
_cell_length_b     13.6212(5)
_cell_length_c     13.9887(5)
_cell_angle_alpha     106.307(2)
_cell_angle_beta     97.9460(10)
_cell_angle_gamma     92.103(2)
_cell_volume     1360.31(8)
_cell_formula_units_Z     4
_cell_measurement_reflns_used     6237
_cell_measurement_theta_min     2.02
_cell_measurement_theta_max     28.06
_cell_measurement_temperature     293(2)
_exptl_crystal_description     block
_exptl_crystal_colour     colourless
_exptl_crystal_size_max     0.35
_exptl_crystal_size_mid     0.25
_exptl_crystal_size_min     0.20
_exptl_crystal_density_diffrn     1.369
_exptl_crystal_density_meas     ?
_exptl_crystal_density_method     'not measured'
_exptl_crystal_F_000     592
_exptl_absorpt_coefficient_mu     0.244
_exptl_absorpt_correction_type     multi-scan
_exptl_absorpt_process_details     '(SADABS; Sheldrick, 2004)'
_exptl_absorpt_correction_T_min     0.9196
_exptl_absorpt_correction_T_max     0.9529
_exptl_special_details     ?
_diffrn_ambient_temperature     293(2)
_diffrn_radiation_type     MoK\a
_diffrn_radiation_wavelength     0.71073
_diffrn_radiation_source     'fine-focus sealed tube'
_diffrn_radiation_monochromator     graphite
_diffrn_measurement_device_type
;
Bruker Kappa APEXII CCD
;
_diffrn_measurement_method     '\w and \f scans'
_diffrn_detector_area_resol_mean     ?
_diffrn_reflns_number     32534
_diffrn_reflns_av_R_equivalents     0.0257
_diffrn_reflns_av_sigmaI/netI     0.0191
_diffrn_reflns_theta_min     1.56
_diffrn_reflns_theta_max     27.50
_diffrn_reflns_theta_full     27.50
_diffrn_measured_fraction_theta_max     0.999
_diffrn_measured_fraction_theta_full     0.999
_diffrn_reflns_limit_h_min     -9
_diffrn_reflns_limit_h_max     9
_diffrn_reflns_limit_k_min     -17
_diffrn_reflns_limit_k_max     17
_diffrn_reflns_limit_l_min     -18
_diffrn_reflns_limit_l_max     18
_diffrn_standards_number     0
_diffrn_standards_interval_count     ?
_diffrn_standards_interval_time     ?
_diffrn_standards_decay_%     ?
_refine_special_details
;
Refinement of <i>F</i>^2^ against ALL reflections. The weighted <i>R</i>-factor
<i>wR</i> and goodness of fit <i>S</i> are based on <i>F</i>^2^, conventional
<i>R</i>-factors <i>R</i> are based on <i>F</i>, with <i>F</i> set to zero for
negative <i>F</i>^2^. The threshold expression of <i>F</i>^2^ >
\s(<i>F</i>^2^) is used only for calculating <i>R</i>-factors(gt) <i>etc</i>.
and is not relevant to the choice of reflections for refinement.
<i>R</i>-factors based on <i>F</i>^2^ are statistically about twice as large
as those based on <i>F</i>, and <i>R</i>- factors based on ALL data will be
even larger.
;
_reflns_number_total     6237
_reflns_number_gt     4709
_reflns_threshold_expression     I>2\s(I)
_refine_ls_structure_factor_coef     Fsqd
_refine_ls_matrix_type     full
_refine_ls_R_factor_all     0.0594
_refine_ls_R_factor_gt     0.0402
_refine_ls_wR_factor_gt     0.1034
_refine_ls_wR_factor_ref     0.1186
_refine_ls_goodness_of_fit_ref     1.063
_refine_ls_restrained_S_all     1.063
_refine_ls_number_reflns     6237
_refine_ls_number_parameters     372
_refine_ls_number_restraints     6
_refine_ls_hydrogen_treatment     mixed
_refine_ls_weighting_scheme     calc
_refine_ls_weighting_details
         'calc w=1/[\s^2^(Fo^2^)+(0.0502P)^2^+0.6550P] where P=(Fo^2^+2Fc^2^)/3'
_atom_sites_solution_hydrogens     geom
_atom_sites_solution_primary     direct
_atom_sites_solution_secondary     difmap
_refine_ls_shift/su_max     0.001
_refine_ls_shift/su_mean     0.000
_refine_diff_density_max     0.329
_refine_diff_density_min     -0.371
_refine_ls_extinction_method     'SHELXL97 (Sheldrick, 2008)'
_refine_ls_extinction_coef     0.0067(10)
_refine_ls_extinction_expression
                                  'Fc^*^=kFc[1+0.001xFc^2^\l^3^/sin(2\q)]^-1/4^'
loop_
    _atom_type_symbol
    _atom_type_description
    _atom_type_scat_dispersion_real
    _atom_type_scat_dispersion_imag
    _atom_type_scat_source
    'C' 'C' 0.0033 0.0016
                         'International Tables Vol C Tables 4.2.6.8 and 6.1.1.4'
    'H' 'H' 0.0000 0.0000
                         'International Tables Vol C Tables 4.2.6.8 and 6.1.1.4'
    'N' 'N' 0.0061 0.0033
                         'International Tables Vol C Tables 4.2.6.8 and 6.1.1.4'
    'O' 'O' 0.0106 0.0060
                         'International Tables Vol C Tables 4.2.6.8 and 6.1.1.4'
    'S' 'S' 0.1246 0.1234
                         'International Tables Vol C Tables 4.2.6.8 and 6.1.1.4'
_computing_data_collection     'APEX2 (Bruker, 2004)'
_computing_cell_refinement     'APEX2 and SAINT (Bruker, 2004)'
_computing_data_reduction     'SAINT and XPREP (Bruker, 2004)'
_computing_structure_solution     'SHELXS97 (Sheldrick, 2008)'
_computing_structure_refinement     'SHELXL97 (Sheldrick, 2008)'
_computing_molecular_graphics
 'ORTEP-3 for Windows (Farrugia, 2012) and Mercury (Macrae <i>et al.</i>, 2008)'
_computing_publication_material
                                'WinGX (Farrugia, 2012) and PLATON (Spek, 2009)'
loop_
    _atom_site_type_symbol
    _atom_site_label
    _atom_site_fract_x
    _atom_site_fract_y
    _atom_site_fract_z
    _atom_site_U_iso_or_equiv
    _atom_site_adp_type
    _atom_site_calc_flag
    _atom_site_refinement_flags
    _atom_site_occupancy
    _atom_site_symmetry_multiplicity
    _atom_site_disorder_assembly
    _atom_site_disorder_group
    C C1 0.7573(2) 0.33148(14) 0.65370(12) 0.0340(4) Uani d . 1 1 . .
    C C2 0.6441(3) 0.28156(17) 0.56563(15) 0.0510(5) Uani d . 1 1 . .
    H H2 0.5822 0.2192 0.5594 0.061 Uiso calc R 1 1 . .
    C C3 0.6232(3) 0.32433(19) 0.48708(16) 0.0568(6) Uani d . 1 1 . .
    H H3 0.5472 0.2897 0.4279 0.068 Uiso calc R 1 1 . .
    C C4 0.7111(3) 0.41650(17) 0.49332(15) 0.0450(5) Uani d . 1 1 . .
    C C5 0.8219(3) 0.46630(18) 0.58213(16) 0.0525(5) Uani d . 1 1 . .
    H H5 0.8818 0.5293 0.5886 0.063 Uiso calc R 1 1 . .
    C C6 0.8455(3) 0.42432(17) 0.66170(15) 0.0498(5) Uani d . 1 1 . .
    H H6 0.9213 0.4590 0.7209 0.060 Uiso calc R 1 1 . .
    C C7 0.6848(3) 0.4621(2) 0.40658(18) 0.0658(7) Uani d . 1 1 . .
    H H7A 0.7653 0.4341 0.3602 0.099 Uiso calc R 1 1 . .
    H H7B 0.7093 0.5352 0.4315 0.099 Uiso calc R 1 1 . .
    H H7C 0.5630 0.4461 0.3727 0.099 Uiso calc R 1 1 . .
    O O1 0.63184(18) 0.20570(11) 0.73960(10) 0.0473(3) Uani d . 1 1 . .
    O O2 0.80180(19) 0.36019(11) 0.84663(10) 0.0482(3) Uani d . 1 1 . .
    O O3 0.95409(17) 0.22525(12) 0.74752(10) 0.0487(4) Uani d . 1 1 . .
    S S1 0.78890(6) 0.27601(4) 0.75373(3) 0.03657(13) Uani d . 1 1 . .
    C C14 0.1612(2) 0.16545(14) 0.35185(12) 0.0335(4) Uani d . 1 1 . .
    C C15 0.2427(3) 0.07546(17) 0.34413(15) 0.0497(5) Uani d . 1 1 . .
    H H15 0.2824 0.0416 0.2843 0.060 Uiso calc R 1 1 . .
    C C16 0.2656(3) 0.03531(17) 0.42480(16) 0.0532(5) Uani d . 1 1 . .
    H H16 0.3205 -0.0258 0.4186 0.064 Uiso calc R 1 1 . .
    C C17 0.2085(3) 0.08433(16) 0.51461(14) 0.0427(4) Uani d . 1 1 . .
    C C18 0.1255(3) 0.17361(18) 0.52060(15) 0.0522(5) Uani d . 1 1 . .
    H H18 0.0851 0.2074 0.5802 0.063 Uiso calc R 1 1 . .
    C C19 0.1007(3) 0.21434(16) 0.44031(15) 0.0471(5) Uani d . 1 1 . .
    H H19 0.0434 0.2746 0.4459 0.057 Uiso calc R 1 1 . .
    C C20 0.2366(3) 0.0415(2) 0.60338(17) 0.0610(6) Uani d . 1 1 . .
    H H20A 0.3489 0.0705 0.6450 0.092 Uiso calc R 1 1 . .
    H H20B 0.2384 -0.0317 0.5797 0.092 Uiso calc R 1 1 . .
    H H20C 0.1403 0.0584 0.6420 0.092 Uiso calc R 1 1 . .
    O O4 -0.01417(17) 0.27792(12) 0.25616(11) 0.0496(4) Uani d . 1 1 . .
    O O5 0.13593(18) 0.13852(11) 0.15948(9) 0.0471(3) Uani d . 1 1 . .
    O O6 0.30945(17) 0.28838(11) 0.27035(10) 0.0453(3) Uani d . 1 1 . .
    S S2 0.14592(6) 0.22210(4) 0.25238(3) 0.03629(13) Uani d . 1 1 . .
    C C21 0.5816(2) 0.16145(13) 0.08860(13) 0.0327(4) Uani d . 1 1 . .
    C C22 0.7160(2) 0.14424(14) 0.02675(14) 0.0368(4) Uani d . 1 1 . .
    H H22 0.8366 0.1588 0.0550 0.044 Uiso calc R 1 1 . .
    C C23 0.6682(2) 0.10619(15) -0.07461(14) 0.0407(4) Uani d . 1 1 . .
    H H23 0.7569 0.0954 -0.1157 0.049 Uiso calc R 1 1 . .
    C C24 0.4871(2) 0.08288(14) -0.11818(14) 0.0392(4) Uani d . 1 1 . .
    H H24 0.4556 0.0568 -0.1877 0.047 Uiso calc R 1 1 . .
    C C25 0.3584(2) 0.09863(13) -0.05818(13) 0.0340(4) Uani d . 1 1 . .
    C C26 0.1613(2) 0.07772(16) -0.09541(15) 0.0452(5) Uani d . 1 1 . .
    H H26A 0.1106 0.1403 -0.0996 0.068 Uiso calc R 1 1 . .
    H H26B 0.1047 0.0509 -0.0496 0.068 Uiso calc R 1 1 . .
    H H26C 0.1419 0.0285 -0.1609 0.068 Uiso calc R 1 1 . .
    N N3 0.40875(19) 0.13737(11) 0.04333(11) 0.0325(3) Uani d D 1 1 . .
    N N4 0.6161(2) 0.19844(15) 0.18808(12) 0.0445(4) Uani d D 1 1 . .
    C C8 0.3602(2) 0.33977(13) 0.91967(13) 0.0334(4) Uani d . 1 1 . .
    C C9 0.2264(2) 0.35815(15) 0.98204(14) 0.0393(4) Uani d . 1 1 . .
    H H9 0.1055 0.3440 0.9543 0.047 Uiso calc R 1 1 . .
    C C10 0.2761(3) 0.39686(16) 1.08322(15) 0.0449(5) Uani d . 1 1 . .
    H H10 0.1883 0.4085 1.1248 0.054 Uiso calc R 1 1 . .
    C C11 0.4573(3) 0.41950(16) 1.12590(14) 0.0432(4) Uani d . 1 1 . .
    H H11 0.4896 0.4463 1.1953 0.052 Uiso calc R 1 1 . .
    C C12 0.5854(2) 0.40210(13) 1.06520(13) 0.0348(4) Uani d . 1 1 . .
    C C13 0.7826(3) 0.42082(16) 1.10162(15) 0.0460(5) Uani d . 1 1 . .
    H H13A 0.8040 0.4713 1.1664 0.069 Uiso calc R 1 1 . .
    H H13B 0.8402 0.4453 1.0547 0.069 Uiso calc R 1 1 . .
    H H13C 0.8305 0.3580 1.1072 0.069 Uiso calc R 1 1 . .
    N N1 0.53289(19) 0.36343(11) 0.96397(11) 0.0326(3) Uani d D 1 1 . .
    N N2 0.3236(2) 0.30260(14) 0.82019(13) 0.0449(4) Uani d D 1 1 . .
    H H2A 0.2112(15) 0.2825(16) 0.7953(15) 0.050(6) Uiso d D 1 1 . .
    H H4B 0.531(2) 0.2199(16) 0.2235(14) 0.050(6) Uiso d D 1 1 . .
    H H4A 0.7276(16) 0.2181(17) 0.2166(16) 0.058(7) Uiso d D 1 1 . .
    H H2B 0.409(2) 0.2798(17) 0.7850(15) 0.055(7) Uiso d D 1 1 . .
    H H1A 0.619(2) 0.3551(17) 0.9244(14) 0.051(6) Uiso d D 1 1 . .
    H H3A 0.322(2) 0.1430(16) 0.0815(13) 0.045(6) Uiso d D 1 1 . .
loop_
    _atom_site_aniso_label
    _atom_site_aniso_U_11
    _atom_site_aniso_U_22
    _atom_site_aniso_U_33
    _atom_site_aniso_U_12
    _atom_site_aniso_U_13
    _atom_site_aniso_U_23
    C1 0.0265(8) 0.0429(10) 0.0285(8) 0.0011(7) 0.0034(6) 0.0043(7)
    C2 0.0497(12) 0.0530(12) 0.0423(11) -0.0155(9) -0.0094(9) 0.0114(10)
    C3 0.0541(13) 0.0694(15) 0.0389(11) -0.0148(11) -0.0147(9) 0.0157(10)
    C4 0.0383(10) 0.0593(12) 0.0387(10) 0.0060(9) 0.0052(8) 0.0166(9)
    C5 0.0553(13) 0.0522(12) 0.0472(12) -0.0124(10) 0.0042(10) 0.0140(10)
    C6 0.0486(11) 0.0569(13) 0.0341(10) -0.0154(10) -0.0048(8) 0.0050(9)
    C7 0.0627(15) 0.0858(18) 0.0588(15) 0.0065(13) 0.0054(11) 0.0386(14)
    O1 0.0392(7) 0.0579(9) 0.0471(8) -0.0029(6) 0.0109(6) 0.0176(7)
    O2 0.0492(8) 0.0618(9) 0.0292(7) 0.0042(7) 0.0089(6) 0.0047(6)
    O3 0.0341(7) 0.0696(10) 0.0431(8) 0.0140(6) 0.0050(6) 0.0164(7)
    S1 0.0285(2) 0.0514(3) 0.0289(2) 0.00414(18) 0.00579(16) 0.00929(19)
    C14 0.0279(8) 0.0418(10) 0.0281(8) 0.0000(7) 0.0043(6) 0.0060(7)
    C15 0.0591(13) 0.0552(13) 0.0343(10) 0.0181(10) 0.0157(9) 0.0065(9)
    C16 0.0624(13) 0.0512(12) 0.0461(12) 0.0192(10) 0.0076(10) 0.0129(10)
    C17 0.0374(10) 0.0538(12) 0.0359(10) -0.0053(8) 0.0003(8) 0.0151(9)
    C18 0.0590(13) 0.0651(14) 0.0342(10) 0.0124(11) 0.0193(9) 0.0106(10)
    C19 0.0527(12) 0.0499(12) 0.0413(11) 0.0156(9) 0.0171(9) 0.0111(9)
    C20 0.0603(14) 0.0771(17) 0.0494(13) -0.0044(12) -0.0013(10) 0.0302(12)
    O4 0.0337(7) 0.0652(9) 0.0513(8) 0.0065(6) -0.0015(6) 0.0226(7)
    O5 0.0446(7) 0.0630(9) 0.0281(7) -0.0099(6) 0.0044(5) 0.0064(6)
    O6 0.0335(7) 0.0574(9) 0.0437(7) -0.0099(6) 0.0020(6) 0.0163(6)
    S2 0.0269(2) 0.0506(3) 0.0298(2) -0.00331(18) 0.00094(16) 0.01147(19)
    C21 0.0292(8) 0.0340(9) 0.0360(9) 0.0009(7) 0.0005(7) 0.0140(7)
    C22 0.0264(8) 0.0400(10) 0.0446(10) 0.0042(7) 0.0037(7) 0.0140(8)
    C23 0.0367(9) 0.0460(11) 0.0420(10) 0.0081(8) 0.0109(8) 0.0144(9)
    C24 0.0405(10) 0.0438(10) 0.0328(9) 0.0034(8) 0.0024(7) 0.0117(8)
    C25 0.0330(9) 0.0334(9) 0.0367(9) -0.0004(7) -0.0012(7) 0.0154(7)
    C26 0.0346(10) 0.0527(12) 0.0464(11) -0.0040(8) -0.0051(8) 0.0177(9)
    N3 0.0269(7) 0.0378(8) 0.0345(8) 0.0008(6) 0.0036(6) 0.0140(6)
    N4 0.0319(8) 0.0622(11) 0.0351(9) -0.0002(8) 0.0003(7) 0.0098(8)
    C8 0.0309(8) 0.0348(9) 0.0366(9) 0.0069(7) 0.0038(7) 0.0139(7)
    C9 0.0303(9) 0.0456(11) 0.0445(10) 0.0088(7) 0.0074(7) 0.0154(8)
    C10 0.0436(10) 0.0532(12) 0.0445(11) 0.0133(9) 0.0175(9) 0.0185(9)
    C11 0.0497(11) 0.0494(11) 0.0316(9) 0.0083(9) 0.0052(8) 0.0133(8)
    C12 0.0379(9) 0.0333(9) 0.0353(9) 0.0038(7) 0.0016(7) 0.0149(7)
    C13 0.0397(10) 0.0508(12) 0.0457(11) -0.0001(9) -0.0040(8) 0.0167(9)
    N1 0.0301(7) 0.0365(8) 0.0325(8) 0.0055(6) 0.0055(6) 0.0116(6)
    N2 0.0328(8) 0.0611(11) 0.0365(9) 0.0045(8) 0.0028(7) 0.0081(8)
_geom_special_details
;
All e.s.d.'s (except the e.s.d. in the dihedral angle between two l.s. planes)
are estimated using the full covariance matrix. The cell e.s.d.'s are taken
into account individually in the estimation of e.s.d.'s in distances, angles
and torsion angles; correlations between e.s.d.'s in cell parameters are only
used when they are defined by crystal symmetry. An approximate (isotropic)
treatment of cell e.s.d.'s is used for estimating e.s.d.'s involving l.s.
planes.
;
loop_
    _geom_bond_atom_site_label_1
    _geom_bond_atom_site_label_2
    _geom_bond_site_symmetry_2
    _geom_bond_distance
    _geom_bond_publ_flag
    C1 C6 . 1.375(3) ?
    C1 C2 . 1.380(2) ?
    C1 S1 . 1.7609(18) ?
    C2 C3 . 1.375(3) ?
    C2 H2 . 0.9300 ?
    C3 C4 . 1.372(3) ?
    C3 H3 . 0.9300 ?
    C4 C5 . 1.378(3) ?
    C4 C7 . 1.504(3) ?
    C5 C6 . 1.381(3) ?
    C5 H5 . 0.9300 ?
    C6 H6 . 0.9300 ?
    C7 H7A . 0.9600 ?
    C7 H7B . 0.9600 ?
    C7 H7C . 0.9600 ?
    O1 S1 . 1.4499(14) ?
    O2 S1 . 1.4605(14) ?
    O3 S1 . 1.4469(13) ?
    C14 C15 . 1.375(3) ?
    C14 C19 . 1.378(3) ?
    C14 S2 . 1.7636(18) ?
    C15 C16 . 1.379(3) ?
    C15 H15 . 0.9300 ?
    C16 C17 . 1.382(3) ?
    C16 H16 . 0.9300 ?
    C17 C18 . 1.375(3) ?
    C17 C20 . 1.507(3) ?
    C18 C19 . 1.380(3) ?
    C18 H18 . 0.9300 ?
    C19 H19 . 0.9300 ?
    C20 H20A . 0.9600 ?
    C20 H20B . 0.9600 ?
    C20 H20C . 0.9600 ?
    O4 S2 . 1.4485(14) ?
    O5 S2 . 1.4582(14) ?
    O6 S2 . 1.4497(13) ?
    C21 N4 . 1.325(2) ?
    C21 N3 . 1.352(2) ?
    C21 C22 . 1.405(3) ?
    C22 C23 . 1.357(3) ?
    C22 H22 . 0.9300 ?
    C23 C24 . 1.401(3) ?
    C23 H23 . 0.9300 ?
    C24 C25 . 1.353(3) ?
    C24 H24 . 0.9300 ?
    C25 N3 . 1.362(2) ?
    C25 C26 . 1.493(2) ?
    C26 H26A . 0.9600 ?
    C26 H26B . 0.9600 ?
    C26 H26C . 0.9600 ?
    N3 H3A . 0.894(9) ?
    N4 H4B . 0.876(9) ?
    N4 H4A . 0.876(10) ?
    C8 N2 . 1.325(2) ?
    C8 N1 . 1.347(2) ?
    C8 C9 . 1.406(3) ?
    C9 C10 . 1.357(3) ?
    C9 H9 . 0.9300 ?
    C10 C11 . 1.398(3) ?
    C10 H10 . 0.9300 ?
    C11 C12 . 1.356(3) ?
    C11 H11 . 0.9300 ?
    C12 N1 . 1.360(2) ?
    C12 C13 . 1.491(3) ?
    C13 H13A . 0.9600 ?
    C13 H13B . 0.9600 ?
    C13 H13C . 0.9600 ?
    N1 H1A . 0.900(9) ?
    N2 H2A . 0.873(10) ?
    N2 H2B . 0.877(10) ?
loop_
    _geom_angle_atom_site_label_1
    _geom_angle_atom_site_label_2
    _geom_angle_atom_site_label_3
    _geom_angle_site_symmetry_1
    _geom_angle_site_symmetry_3
    _geom_angle
    _geom_angle_publ_flag
    C6 C1 C2 . . 119.11(18) ?
    C6 C1 S1 . . 120.76(13) ?
    C2 C1 S1 . . 120.13(15) ?
    C3 C2 C1 . . 119.76(19) ?
    C3 C2 H2 . . 120.1 ?
    C1 C2 H2 . . 120.1 ?
    C4 C3 C2 . . 122.01(18) ?
    C4 C3 H3 . . 119.0 ?
    C2 C3 H3 . . 119.0 ?
    C3 C4 C5 . . 117.70(19) ?
    C3 C4 C7 . . 120.99(19) ?
    C5 C4 C7 . . 121.3(2) ?
    C4 C5 C6 . . 121.2(2) ?
    C4 C5 H5 . . 119.4 ?
    C6 C5 H5 . . 119.4 ?
    C1 C6 C5 . . 120.25(18) ?
    C1 C6 H6 . . 119.9 ?
    C5 C6 H6 . . 119.9 ?
    C4 C7 H7A . . 109.5 ?
    C4 C7 H7B . . 109.5 ?
    H7A C7 H7B . . 109.5 ?
    C4 C7 H7C . . 109.5 ?
    H7A C7 H7C . . 109.5 ?
    H7B C7 H7C . . 109.5 ?
    O3 S1 O1 . . 113.06(9) ?
    O3 S1 O2 . . 111.56(8) ?
    O1 S1 O2 . . 111.86(8) ?
    O3 S1 C1 . . 107.19(8) ?
    O1 S1 C1 . . 106.16(8) ?
    O2 S1 C1 . . 106.52(9) ?
    C15 C14 C19 . . 119.43(18) ?
    C15 C14 S2 . . 120.43(14) ?
    C19 C14 S2 . . 120.03(15) ?
    C14 C15 C16 . . 120.19(18) ?
    C14 C15 H15 . . 119.9 ?
    C16 C15 H15 . . 119.9 ?
    C15 C16 C17 . . 121.08(19) ?
    C15 C16 H16 . . 119.5 ?
    C17 C16 H16 . . 119.5 ?
    C18 C17 C16 . . 117.94(18) ?
    C18 C17 C20 . . 120.96(19) ?
    C16 C17 C20 . . 121.1(2) ?
    C17 C18 C19 . . 121.60(18) ?
    C17 C18 H18 . . 119.2 ?
    C19 C18 H18 . . 119.2 ?
    C14 C19 C18 . . 119.74(19) ?
    C14 C19 H19 . . 120.1 ?
    C18 C19 H19 . . 120.1 ?
    C17 C20 H20A . . 109.5 ?
    C17 C20 H20B . . 109.5 ?
    H20A C20 H20B . . 109.5 ?
    C17 C20 H20C . . 109.5 ?
    H20A C20 H20C . . 109.5 ?
    H20B C20 H20C . . 109.5 ?
    O4 S2 O6 . . 112.84(9) ?
    O4 S2 O5 . . 112.66(8) ?
    O6 S2 O5 . . 111.06(8) ?
    O4 S2 C14 . . 106.93(8) ?
    O6 S2 C14 . . 106.19(8) ?
    O5 S2 C14 . . 106.66(8) ?
    N4 C21 N3 . . 118.92(16) ?
    N4 C21 C22 . . 123.44(16) ?
    N3 C21 C22 . . 117.63(16) ?
    C23 C22 C21 . . 119.40(16) ?
    C23 C22 H22 . . 120.3 ?
    C21 C22 H22 . . 120.3 ?
    C22 C23 C24 . . 120.92(17) ?
    C22 C23 H23 . . 119.5 ?
    C24 C23 H23 . . 119.5 ?
    C25 C24 C23 . . 119.41(17) ?
    C25 C24 H24 . . 120.3 ?
    C23 C24 H24 . . 120.3 ?
    C24 C25 N3 . . 118.87(16) ?
    C24 C25 C26 . . 124.50(17) ?
    N3 C25 C26 . . 116.63(16) ?
    C25 C26 H26A . . 109.5 ?
    C25 C26 H26B . . 109.5 ?
    H26A C26 H26B . . 109.5 ?
    C25 C26 H26C . . 109.5 ?
    H26A C26 H26C . . 109.5 ?
    H26B C26 H26C . . 109.5 ?
    C21 N3 C25 . . 123.75(15) ?
    C21 N3 H3A . . 119.2(13) ?
    C25 N3 H3A . . 117.0(13) ?
    C21 N4 H4B . . 121.1(15) ?
    C21 N4 H4A . . 118.4(16) ?
    H4B N4 H4A . . 118(2) ?
    N2 C8 N1 . . 119.09(16) ?
    N2 C8 C9 . . 123.12(16) ?
    N1 C8 C9 . . 117.77(16) ?
    C10 C9 C8 . . 119.13(17) ?
    C10 C9 H9 . . 120.4 ?
    C8 C9 H9 . . 120.4 ?
    C9 C10 C11 . . 121.08(18) ?
    C9 C10 H10 . . 119.5 ?
    C11 C10 H10 . . 119.5 ?
    C12 C11 C10 . . 119.44(18) ?
    C12 C11 H11 . . 120.3 ?
    C10 C11 H11 . . 120.3 ?
    C11 C12 N1 . . 118.61(17) ?
    C11 C12 C13 . . 124.54(17) ?
    N1 C12 C13 . . 116.85(16) ?
    C12 C13 H13A . . 109.5 ?
    C12 C13 H13B . . 109.5 ?
    H13A C13 H13B . . 109.5 ?
    C12 C13 H13C . . 109.5 ?
    H13A C13 H13C . . 109.5 ?
    H13B C13 H13C . . 109.5 ?
    C8 N1 C12 . . 123.96(15) ?
    C8 N1 H1A . . 118.4(14) ?
    C12 N1 H1A . . 117.6(14) ?
    C8 N2 H2A . . 115.9(15) ?
    C8 N2 H2B . . 120.4(15) ?
    H2A N2 H2B . . 120(2) ?
loop_
    _geom_torsion_atom_site_label_1
    _geom_torsion_atom_site_label_2
    _geom_torsion_atom_site_label_3
    _geom_torsion_atom_site_label_4
    _geom_torsion_site_symmetry_1
    _geom_torsion_site_symmetry_2
    _geom_torsion_site_symmetry_3
    _geom_torsion_site_symmetry_4
    _geom_torsion
    _geom_torsion_publ_flag
    C6 C1 C2 C3 . . . . 0.9(3) ?
    S1 C1 C2 C3 . . . . -178.58(18) ?
    C1 C2 C3 C4 . . . . -0.5(4) ?
    C2 C3 C4 C5 . . . . -0.4(4) ?
    C2 C3 C4 C7 . . . . -179.5(2) ?
    C3 C4 C5 C6 . . . . 0.8(3) ?
    C7 C4 C5 C6 . . . . 179.9(2) ?
    C2 C1 C6 C5 . . . . -0.5(3) ?
    S1 C1 C6 C5 . . . . 178.96(17) ?
    C4 C5 C6 C1 . . . . -0.3(3) ?
    C6 C1 S1 O3 . . . . -81.39(18) ?
    C2 C1 S1 O3 . . . . 98.11(17) ?
    C6 C1 S1 O1 . . . . 157.51(16) ?
    C2 C1 S1 O1 . . . . -22.99(19) ?
    C6 C1 S1 O2 . . . . 38.15(18) ?
    C2 C1 S1 O2 . . . . -142.35(17) ?
    C19 C14 C15 C16 . . . . -0.9(3) ?
    S2 C14 C15 C16 . . . . 175.40(17) ?
    C14 C15 C16 C17 . . . . -0.3(3) ?
    C15 C16 C17 C18 . . . . 1.0(3) ?
    C15 C16 C17 C20 . . . . -178.9(2) ?
    C16 C17 C18 C19 . . . . -0.6(3) ?
    C20 C17 C18 C19 . . . . 179.3(2) ?
    C15 C14 C19 C18 . . . . 1.2(3) ?
    S2 C14 C19 C18 . . . . -175.05(16) ?
    C17 C18 C19 C14 . . . . -0.5(3) ?
    C15 C14 S2 O4 . . . . 151.01(16) ?
    C19 C14 S2 O4 . . . . -32.74(18) ?
    C15 C14 S2 O6 . . . . -88.27(17) ?
    C19 C14 S2 O6 . . . . 87.97(17) ?
    C15 C14 S2 O5 . . . . 30.25(18) ?
    C19 C14 S2 O5 . . . . -153.50(15) ?
    N4 C21 C22 C23 . . . . -179.93(18) ?
    N3 C21 C22 C23 . . . . 1.0(3) ?
    C21 C22 C23 C24 . . . . -0.7(3) ?
    C22 C23 C24 C25 . . . . 0.0(3) ?
    C23 C24 C25 N3 . . . . 0.3(3) ?
    C23 C24 C25 C26 . . . . 179.47(17) ?
    N4 C21 N3 C25 . . . . -179.79(17) ?
    C22 C21 N3 C25 . . . . -0.7(3) ?
    C24 C25 N3 C21 . . . . 0.0(3) ?
    C26 C25 N3 C21 . . . . -179.21(16) ?
    N2 C8 C9 C10 . . . . -179.67(19) ?
    N1 C8 C9 C10 . . . . -1.1(3) ?
    C8 C9 C10 C11 . . . . 0.6(3) ?
    C9 C10 C11 C12 . . . . -0.3(3) ?
    C10 C11 C12 N1 . . . . 0.4(3) ?
    C10 C11 C12 C13 . . . . -178.58(18) ?
    N2 C8 N1 C12 . . . . 179.90(17) ?
    C9 C8 N1 C12 . . . . 1.3(3) ?
    C11 C12 N1 C8 . . . . -0.9(3) ?
    C13 C12 N1 C8 . . . . 178.12(16) ?
loop_
    _geom_hbond_atom_site_label_D
    _geom_hbond_atom_site_label_H
    _geom_hbond_atom_site_label_A
    _geom_hbond_site_symmetry_A
    _geom_hbond_distance_DH
    _geom_hbond_distance_HA
    _geom_hbond_distance_DA
    _geom_hbond_angle_DHA
    N1 H1A O2 . 0.900(9) 1.880(10) 2.772(2) 171(2)
    N2 H2A O3 1_455 0.873(10) 2.011(10) 2.880(2) 174(2)
    N2 H2B O1 . 0.877(10) 2.074(12) 2.919(2) 162(2)
    N3 H3A O5 . 0.894(9) 1.899(10) 2.789(2) 174(2)
    N4 H4A O4 1_655 0.876(10) 2.022(11) 2.882(2) 167(2)
    N4 H4B O6 . 0.876(9) 2.036(12) 2.883(2) 162(2)
    C22 H22 O5 1_655 0.93 2.58 3.455(2) 156.9
_iucr_refine_instructions_details
;
TITL PSA in P-1
CELL  0.71073   7.5343  13.6212  13.9887  106.307   97.946   92.103
ZERR     2.00   0.0002   0.0005   0.0005    0.002    0.001    0.002
LATT   1
SFAC  C    H    N    O    S
UNIT  52   64   8    12   4
MERG   2
OMIT    -2.00  55.00
DFIX 0.90 0.01 N1 H1A N3 H3A
DFIX 0.88 0.01 N2 H2A N2 H2B
DFIX 0.88 0.01 N4 H4A N4 H4B
HTAB N1 O2
EQIV $1 x-1, y, z
HTAB N2 O3_$1
HTAB N2 O1
HTAB N3 O5
EQIV $2 x+1, y, z
HTAB N4 O4_$2
HTAB N4 O6
HTAB C22 O5_$2
FMAP   2
PLAN   25
SIZE     0.20   0.25   0.35
ACTA
BOND   $H
CONF
L.S.  10
WGHT    0.050200    0.655000
EXTI    0.006750
FVAR       0.17406
C1    1    0.757298    0.331482    0.653697    11.00000    0.02646    0.04287 =
         0.02852    0.00432    0.00342    0.00107
C2    1    0.644117    0.281559    0.565628    11.00000    0.04969    0.05304 =
         0.04231    0.01139   -0.00943   -0.01552
AFIX  43
H2    2    0.582193    0.219206    0.559429    11.00000   -1.20000
AFIX   0
C3    1    0.623226    0.324326    0.487083    11.00000    0.05410    0.06940 =
         0.03894    0.01570   -0.01468   -0.01484
AFIX  43
H3    2    0.547244    0.289747    0.427916    11.00000   -1.20000
AFIX   0
C4    1    0.711084    0.416502    0.493318    11.00000    0.03829    0.05934 =
         0.03869    0.01660    0.00523    0.00596
C5    1    0.821893    0.466296    0.582132    11.00000    0.05532    0.05222 =
         0.04722    0.01397    0.00418   -0.01239
AFIX  43
H5    2    0.881839    0.529283    0.588607    11.00000   -1.20000
AFIX   0
C6    1    0.845505    0.424320    0.661696    11.00000    0.04864    0.05690 =
         0.03409    0.00504   -0.00483   -0.01544
AFIX  43
H6    2    0.921331    0.458960    0.720902    11.00000   -1.20000
AFIX   0
C7    1    0.684796    0.462104    0.406583    11.00000    0.06272    0.08576 =
         0.05881    0.03864    0.00542    0.00651
AFIX 137
H7A   2    0.765330    0.434127    0.360185    11.00000   -1.50000
H7B   2    0.709309    0.535235    0.431500    11.00000   -1.50000
H7C   2    0.562973    0.446051    0.372713    11.00000   -1.50000
AFIX   0
O1    4    0.631845    0.205702    0.739599    11.00000    0.03916    0.05793 =
         0.04705    0.01756    0.01092   -0.00287
O2    4    0.801799    0.360188    0.846627    11.00000    0.04925    0.06178 =
         0.02916    0.00468    0.00886    0.00421
O3    4    0.954088    0.225255    0.747521    11.00000    0.03411    0.06959 =
         0.04306    0.01644    0.00505    0.01395
S1    5    0.788902    0.276005    0.753730    11.00000    0.02848    0.05135 =
         0.02892    0.00929    0.00579    0.00414
C14   1    0.161220    0.165453    0.351854    11.00000    0.02790    0.04179 =
         0.02808    0.00602    0.00434   -0.00003
C15   1    0.242673    0.075458    0.344134    11.00000    0.05911    0.05524 =
         0.03429    0.00646    0.01574    0.01806
AFIX  43
H15   2    0.282396    0.041557    0.284339    11.00000   -1.20000
AFIX   0
C16   1    0.265642    0.035312    0.424804    11.00000    0.06242    0.05120 =
         0.04608    0.01285    0.00764    0.01919
AFIX  43
H16   2    0.320469   -0.025760    0.418648    11.00000   -1.20000
AFIX   0
C17   1    0.208542    0.084330    0.514609    11.00000    0.03742    0.05380 =
         0.03595    0.01513    0.00028   -0.00532
C18   1    0.125529    0.173613    0.520603    11.00000    0.05905    0.06511 =
         0.03418    0.01057    0.01930    0.01240
AFIX  43
H18   2    0.085120    0.207377    0.580225    11.00000   -1.20000
AFIX   0
C19   1    0.100718    0.214336    0.440314    11.00000    0.05266    0.04991 =
         0.04130    0.01111    0.01709    0.01556
AFIX  43
H19   2    0.043372    0.274551    0.445887    11.00000   -1.20000
AFIX   0
C20   1    0.236584    0.041499    0.603377    11.00000    0.06031    0.07712 =
         0.04939    0.03015   -0.00135   -0.00444
AFIX 137
H20A  2    0.348920    0.070496    0.645017    11.00000   -1.50000
H20B  2    0.238378   -0.031732    0.579686    11.00000   -1.50000
H20C  2    0.140319    0.058446    0.641986    11.00000   -1.50000
AFIX   0
O4    4   -0.014167    0.277922    0.256156    11.00000    0.03371    0.06524 =
         0.05132    0.02262   -0.00148    0.00652
O5    4    0.135926    0.138518    0.159481    11.00000    0.04464    0.06305 =
         0.02811    0.00642    0.00441   -0.00991
O6    4    0.309454    0.288378    0.270351    11.00000    0.03350    0.05744 =
         0.04369    0.01634    0.00197   -0.00990
S2    5    0.145922    0.222099    0.252378    11.00000    0.02693    0.05056 =
         0.02978    0.01147    0.00094   -0.00331
C21   1    0.581630    0.161446    0.088602    11.00000    0.02920    0.03398 =
         0.03597    0.01401    0.00048    0.00087
C22   1    0.715986    0.144244    0.026750    11.00000    0.02641    0.04002 =
         0.04460    0.01400    0.00368    0.00416
AFIX  43
H22   2    0.836598    0.158805    0.055023    11.00000   -1.20000
AFIX   0
C23   1    0.668186    0.106195   -0.074606    11.00000    0.03675    0.04605 =
         0.04202    0.01438    0.01091    0.00813
AFIX  43
H23   2    0.756853    0.095439   -0.115736    11.00000   -1.20000
AFIX   0
C24   1    0.487068    0.082876   -0.118180    11.00000    0.04046    0.04380 =
         0.03283    0.01173    0.00236    0.00337
AFIX  43
H24   2    0.455630    0.056803   -0.187731    11.00000   -1.20000
AFIX   0
C25   1    0.358386    0.098631   -0.058175    11.00000    0.03298    0.03343 =
         0.03667    0.01538   -0.00121   -0.00037
C26   1    0.161332    0.077717   -0.095410    11.00000    0.03461    0.05271 =
         0.04644    0.01770   -0.00511   -0.00396
AFIX 137
H26A  2    0.110641    0.140289   -0.099619    11.00000   -1.50000
H26B  2    0.104734    0.050883   -0.049606    11.00000   -1.50000
H26C  2    0.141899    0.028531   -0.160950    11.00000   -1.50000
AFIX   0
N3    3    0.408746    0.137375    0.043333    11.00000    0.02695    0.03778 =
         0.03454    0.01402    0.00365    0.00080
N4    3    0.616087    0.198437    0.188084    11.00000    0.03189    0.06220 =
         0.03506    0.00977    0.00027   -0.00022
C8    1    0.360162    0.339768    0.919667    11.00000    0.03092    0.03483 =
         0.03665    0.01390    0.00380    0.00692
C9    1    0.226430    0.358155    0.982045    11.00000    0.03030    0.04562 =
         0.04445    0.01540    0.00738    0.00883
AFIX  43
H9    2    0.105526    0.343971    0.954313    11.00000   -1.20000
AFIX   0
C10   1    0.276142    0.396861    1.083220    11.00000    0.04360    0.05316 =
         0.04447    0.01849    0.01751    0.01331
AFIX  43
H10   2    0.188282    0.408515    1.124850    11.00000   -1.20000
AFIX   0
C11   1    0.457270    0.419504    1.125901    11.00000    0.04975    0.04941 =
         0.03158    0.01327    0.00523    0.00830
AFIX  43
H11   2    0.489637    0.446278    1.195333    11.00000   -1.20000
AFIX   0
C12   1    0.585394    0.402099    1.065199    11.00000    0.03787    0.03327 =
         0.03528    0.01493    0.00157    0.00384
C13   1    0.782589    0.420821    1.101621    11.00000    0.03971    0.05085 =
         0.04571    0.01668   -0.00402   -0.00012
AFIX 137
H13A  2    0.803995    0.471265    1.166427    11.00000   -1.50000
H13B  2    0.840227    0.445267    1.054683    11.00000   -1.50000
H13C  2    0.830543    0.357989    1.107211    11.00000   -1.50000
AFIX   0
N1    3    0.532889    0.363431    0.963973    11.00000    0.03011    0.03653 =
         0.03245    0.01156    0.00551    0.00554
N2    3    0.323638    0.302596    0.820188    11.00000    0.03279    0.06108 =
         0.03649    0.00807    0.00279    0.00446
H2A   2    0.211168    0.282538    0.795299    11.00000    0.05023
H4B   2    0.530519    0.219944    0.223467    11.00000    0.04989
H4A   2    0.727609    0.218138    0.216578    11.00000    0.05758
H2B   2    0.408959    0.279759    0.784969    11.00000    0.05496
H1A   2    0.618960    0.355141    0.924386    11.00000    0.05074
H3A   2    0.321643    0.142965    0.081482    11.00000    0.04485
HKLF 4
END
;
