# Supplementary material for: 2-Amino-6-methyl­pyridinium 4-methyl­benzene­sulfonate
Source: Acta Crystallogr Sect E Struct Rep Online. 2014 Apr 26;70(Pt 5):o600–1. doi: 10.1107/S1600536814008587 (PMC4011207; doi:10.1107/S1600536814008587)
Supplement: Supplementary file 2 [file e-70-0o600-Isup2.hkl]

#
# h,k,l, Fc-squared, Fo-squared, sigma(Fo-squared) and status flag
#
data_I
_shelx_title ' PSA in P-1'
_shelx_refln_list_code          4
_shelx_F_calc_maximum      195.78
_exptl_crystal_F_000       592.00
_reflns_d_resolution_high  0.7696
 
loop_
 _symmetry_equiv_pos_as_xyz
 'x, y, z'
 '-x, -y, -z'
 
_cell_length_a     7.5343
_cell_length_b    13.6212
_cell_length_c    13.9887
_cell_angle_alpha 106.307
_cell_angle_beta   97.946
_cell_angle_gamma  92.103
 
_shelx_F_squared_multiplier     1.000
 
loop_
 _refln_index_h
 _refln_index_k
 _refln_index_l
 _refln_F_squared_calc
 _refln_F_squared_meas
 _refln_F_squared_sigma
 _refln_observed_status
   1   0   0      544.22      459.23      5.86 o
   2   0   0    11886.71    11146.36    155.50 o
   3   0   0      590.11      550.29      3.73 o
   4   0   0      246.52      261.81      2.48 o
   5   0   0      500.34      486.80      4.04 o
   6   0   0      215.37      213.29      3.05 o
   7   0   0        0.54        5.46      1.22 o
   8   0   0       19.76       21.83      1.79 o
   9   0   0        1.20        3.34      1.76 o
  -9   1   0        4.14        5.74      2.00 o
  -8   1   0      225.68      207.20      4.38 o
  -7   1   0        7.92        8.13      1.17 o
  -6   1   0     1437.68     1403.69     10.51 o
  -5   1   0     1290.51     1260.88      7.98 o
  -4   1   0       50.88       72.57      1.47 o
  -3   1   0       65.87       51.70      0.77 o
  -2   1   0     3634.41     3651.67     18.27 o
  -1   1   0      177.78      170.34      1.43 o
   0   1   0        0.62       -0.23      0.23 o
   1   1   0      149.15      144.38      1.03 o
   2   1   0     2528.79     2482.81     11.48 o
   3   1   0       90.81       70.82      1.02 o
   4   1   0      702.32      741.56      5.19 o
   5   1   0      744.06      730.38      5.39 o
   6   1   0     1247.15     1204.08      9.10 o
   7   1   0       11.73       13.10      1.30 o
   8   1   0       10.65        7.78      1.58 o
   9   1   0       94.60      107.32      4.50 o
  -9   2   0        0.43        3.64      1.82 o
  -8   2   0        5.40        3.95      1.28 o
  -7   2   0        3.00        5.32      1.08 o
  -6   2   0       69.88       66.51      1.82 o
  -5   2   0      467.67      431.34      3.66 o
  -4   2   0      360.69      410.02      3.36 o
  -3   2   0      179.90      247.61      2.02 o
  -2   2   0     2822.68     2908.44     14.63 o
  -1   2   0     3505.65     3446.54     17.63 o
   0   2   0     8016.62     8194.85     39.21 o
   1   2   0    12032.26    12072.19     61.15 o
   2   2   0     6975.72     7367.82     34.76 o
   3   2   0      599.29      730.78      5.04 o
   4   2   0     5035.52     5204.40     30.04 o
   5   2   0       53.10       50.97      1.12 o
   6   2   0      108.87      101.87      2.38 o
   7   2   0        1.35        3.74      1.01 o
   8   2   0       29.99       31.73      2.34 o
   9   2   0       38.75       41.12      4.48 o
  -9   3   0      152.34      163.92      5.58 o
  -8   3   0      113.18      117.13      3.38 o
  -7   3   0      528.15      533.39      6.14 o
  -6   3   0      763.87      747.91      6.84 o
  -5   3   0      957.69      968.98      8.02 o
  -4   3   0     1345.34     1435.97      8.77 o
  -3   3   0      148.52      172.93      1.78 o
  -2   3   0     2332.37     2312.31     12.65 o
  -1   3   0       22.64       23.49      0.93 o
   0   3   0       13.82       14.52      0.51 o
   1   3   0     1449.59     1500.94      6.99 o
   2   3   0      217.13      259.71      1.80 o
   3   3   0      321.34      311.30      2.86 o
   4   3   0     2942.91     3067.61     18.38 o
   5   3   0      205.94      211.97      3.82 o
   6   3   0     1026.63     1040.36      9.30 o
   7   3   0      152.97      147.18      2.99 o
   8   3   0       83.88       75.96      3.23 o
   9   3   0       53.42       51.31      4.17 o
  -9   4   0        3.01        2.26      2.00 o
  -8   4   0        1.94        0.63      1.06 o
  -7   4   0        4.63        5.99      1.29 o
  -6   4   0      224.04      215.92      3.23 o
  -5   4   0       37.58       42.27      1.21 o
  -4   4   0      346.73      376.55      3.03 o
  -3   4   0        8.18       12.69      0.84 o
  -2   4   0     1831.15     1807.25     10.16 o
  -1   4   0     9182.89     9270.22     46.24 o
   0   4   0      596.60      720.58      4.37 o
   2   4   0     2365.34     2555.57     12.94 o
   3   4   0      506.52      539.80      4.76 o
   4   4   0      177.13      187.38      2.60 o
   5   4   0        0.35        0.90      0.63 o
   6   4   0       11.55       12.48      1.31 o
   7   4   0       16.48       17.22      1.44 o
   8   4   0        1.83        4.00      1.73 o
   9   4   0       43.63       39.29      3.47 o
  -9   5   0       32.28       31.77      2.42 o
  -8   5   0       59.04       59.20      2.48 o
  -7   5   0      193.81      199.86      3.83 o
  -6   5   0      857.24      789.77      8.20 o
  -5   5   0        2.16        0.13      0.66 o
  -4   5   0      484.91      585.74      4.85 o
  -3   5   0      895.72     1004.35      7.39 o
  -2   5   0      147.85      137.23      1.80 o
  -1   5   0       60.92       63.22      1.16 o
   0   5   0        0.15        0.86      0.42 o
   1   5   0      157.51      162.05      2.34 o
   2   5   0      804.79      879.28      6.13 o
   3   5   0      243.14      234.85      2.58 o
   4   5   0      141.33      137.43      2.04 o
   5   5   0      108.05      116.64      2.62 o
   6   5   0       41.23       37.27      2.19 o
   7   5   0      268.15      269.12      4.90 o
   8   5   0        1.80        4.75      1.93 o
   9   5   0      122.58      130.52      7.80 o
  -9   6   0        0.33        0.95      1.45 o
  -8   6   0        1.63        2.57      1.29 o
  -7   6   0        0.08       -0.61      1.12 o
  -6   6   0       69.19       69.57      2.47 o
  -5   6   0        2.02       -0.53      0.67 o
  -4   6   0      533.47      566.80      5.66 o
  -3   6   0      431.22      515.48      4.90 o
  -2   6   0     1873.63     1769.47     12.00 o
  -1   6   0      335.98      313.01      2.99 o
   0   6   0      777.07      767.80      6.74 o
   1   6   0     1323.52     1283.07     10.49 o
   2   6   0     1176.05     1093.59     10.40 o
   3   6   0     1294.49     1352.02     10.12 o
   4   6   0       10.77       12.83      0.83 o
   5   6   0        0.00       -0.61      0.82 o
   6   6   0       63.32       60.53      2.51 o
   7   6   0        5.03        4.23      1.66 o
   8   6   0        4.71        6.59      2.15 o
  -9   7   0        4.16        4.31      1.80 o
  -8   7   0      165.01      159.15      3.95 o
  -7   7   0      127.75      109.39      3.08 o
  -6   7   0        2.57        5.54      1.22 o
  -5   7   0       51.91       45.17      1.77 o
  -4   7   0      262.13      251.30      3.35 o
  -3   7   0      100.42      119.37      2.02 o
  -2   7   0        4.53        1.72      0.54 o
  -1   7   0       17.85       16.05      0.76 o
   0   7   0        0.55        0.69      0.56 o
   1   7   0       40.11       36.58      1.36 o
   2   7   0      245.37      254.49      3.13 o
   3   7   0      478.55      475.31      5.41 o
   4   7   0       12.75       13.22      1.26 o
   5   7   0       10.03        5.23      1.39 o
   6   7   0       14.07       14.40      1.78 o
   7   7   0        0.21        1.28      1.46 o
   8   7   0       26.12       22.18      2.76 o
  -8   8   0        0.03        3.18      1.56 o
  -7   8   0       20.28       20.50      1.87 o
  -6   8   0       65.79       69.52      2.67 o
  -5   8   0       56.88       51.96      2.07 o
  -4   8   0      407.41      398.69      5.09 o
  -3   8   0        5.16        4.20      0.70 o
  -2   8   0       83.46       65.99      1.54 o
  -1   8   0        2.99        8.62      0.78 o
   0   8   0      147.75      131.47      2.54 o
   1   8   0      198.21      232.35      3.72 o
   2   8   0      453.97      479.61      5.77 o
   3   8   0       20.91       20.01      1.38 o
   4   8   0      105.10      105.86      3.03 o
   5   8   0       19.08       19.84      1.94 o
   6   8   0        7.49        5.02      1.60 o
   7   8   0        0.08       -1.03      1.49 o
   8   8   0        4.16        5.64      2.68 o
  -8   9   0       81.37       79.67      3.21 o
  -7   9   0      152.77      135.39      4.10 o
  -6   9   0      152.76      179.79      3.97 o
  -5   9   0      133.29      133.82      3.33 o
  -4   9   0      332.33      348.16      4.90 o
  -3   9   0       71.26       72.43      1.88 o
  -2   9   0        1.78        0.56      0.66 o
  -1   9   0        0.08       -0.34      0.47 o
   0   9   0        2.28        1.84      0.65 o
   1   9   0       21.73       19.91      1.46 o
   2   9   0      130.22      147.50      3.08 o
   3   9   0       44.75       37.88      2.45 o
   4   9   0      260.11      277.58      5.99 o
   5   9   0        7.96        7.75      2.00 o
   6   9   0        0.10       -1.47      1.47 o
   7   9   0      127.15      145.15      4.47 o
  -8  10   0        5.81       10.72      2.29 o
  -7  10   0        0.27        0.50      1.60 o
  -6  10   0       18.88       20.44      2.00 o
  -5  10   0       48.31       51.90      2.46 o
  -4  10   0      367.15      394.03      5.52 o
  -3  10   0      397.69      385.10      5.30 o
  -2  10   0       42.50       35.99      1.62 o
  -1  10   0        0.06       -0.42      0.76 o
   0  10   0       10.07       15.26      1.08 o
   1  10   0      166.27      150.98      3.44 o
   2  10   0       19.74       19.71      1.67 o
   3  10   0       21.49       16.75      1.53 o
   4  10   0       21.49       18.43      2.39 o
   5  10   0        2.14        0.18      1.56 o
   6  10   0       20.45       18.02      3.76 o
   7  10   0       13.26        8.68      2.49 o
  -7  11   0      240.29      257.37      6.30 o
  -6  11   0        0.57        3.86      1.77 o
  -5  11   0      172.63      159.41      4.55 o
  -4  11   0      200.59      204.55      4.13 o
  -3  11   0       93.05       93.71      3.04 o
  -2  11   0        0.08       -0.92      0.92 o
  -1  11   0        5.06        3.30      1.01 o
   0  11   0        0.99        0.34      0.81 o
   1  11   0        7.65        5.40      1.32 o
   2  11   0       31.50       32.22      2.10 o
   3  11   0       11.54       10.30      2.09 o
   4  11   0       22.79       17.39      2.94 o
   5  11   0       12.17        7.62      3.19 o
   6  11   0      130.09      136.37      9.68 o
  -7  12   0        6.90       10.77      2.45 o
  -6  12   0        0.85        2.31      2.08 o
  -5  12   0       39.31       30.41      3.17 o
  -4  12   0       93.93       95.93      3.19 o
  -3  12   0        5.60        4.99      1.42 o
  -2  12   0       56.85       50.22      2.48 o
  -1  12   0      259.62      259.72      4.13 o
   0  12   0       18.52       15.33      1.72 o
   1  12   0       75.14       66.73      3.04 o
   2  12   0      135.93      134.15      3.75 o
   3  12   0       22.61       18.94      3.24 o
   4  12   0       20.35       14.15      3.39 o
   5  12   0       11.41       13.86      2.64 o
   6  12   0       10.04       14.08      2.94 o
  -6  13   0       25.65       26.35      2.95 o
  -5  13   0       23.81       21.62      3.43 o
  -4  13   0       24.31       23.40      2.06 o
  -3  13   0       55.65       57.59      2.70 o
  -2  13   0       10.48       10.51      1.44 o
  -1  13   0        8.39        6.65      2.26 o
   0  13   0        1.37        1.15      1.63 o
   1  13   0       15.61       13.36      1.83 o
   2  13   0       31.09       28.64      2.79 o
   3  13   0        4.57       -1.37      4.37 o
   4  13   0       25.95       29.18      3.46 o
   5  13   0       22.88       28.62      3.55 o
  -6  14   0        9.56        7.65      2.98 o
  -5  14   0        0.70        5.07      2.03 o
  -4  14   0        2.79        3.24      1.56 o
  -3  14   0      168.32      172.06      5.07 o
  -2  14   0       14.77       12.87      2.91 o
  -1  14   0      171.99      189.54      5.96 o
   0  14   0      219.73      240.71      5.89 o
   1  14   0       55.51       56.16      3.64 o
   2  14   0       42.18       38.80      4.31 o
   3  14   0       11.01        5.38      6.44 o
   4  14   0        8.09        4.28      3.00 o
  -5  15   0        0.11        0.32      1.90 o
  -4  15   0        0.01       -0.76      2.01 o
  -3  15   0       40.85       38.40      3.31 o
  -2  15   0        0.07       -2.26      2.26 o
  -1  15   0        0.55        0.95      2.32 o
   0  15   0        0.21        2.93      3.68 o
   1  15   0        2.79        5.00      2.21 o
   2  15   0       12.03        7.67      6.60 o
   3  15   0        1.57       -4.42      5.28 o
  -3  16   0        8.73        3.62      2.91 o
  -2  16   0       19.84       13.57      4.13 o
  -1  16   0        5.93       10.51      2.96 o
   0  16   0      216.87      219.06     11.34 o
   1  16   0        1.98       -1.65      4.62 o
   2  16   0       12.88        3.23      8.75 o
   0 -17   1        0.09        0.08      2.47 o
   1 -17   1        0.31       -1.32      2.27 o
   2 -17   1        3.35        3.87      2.90 o
  -2 -16   1       18.49        7.37     15.02 o
  -1 -16   1       17.25        8.43      6.19 o
   0 -16   1        6.06        6.11      4.62 o
   1 -16   1      114.17      113.90      6.05 o
   2 -16   1       19.41       13.80      2.86 o
   3 -16   1        1.36        1.80      1.93 o
   4 -16   1        4.41        4.15      2.80 o
  -4 -15   1       20.63       17.68      4.47 o
  -3 -15   1       22.60       11.83      8.70 o
  -2 -15   1        0.12       -4.46      4.46 o
  -1 -15   1       16.14       18.26      3.28 o
   0 -15   1        1.11        1.32      3.19 o
   1 -15   1        2.94        2.50      2.95 o
   2 -15   1        0.03        2.25      1.98 o
   3 -15   1       28.48       29.23      2.82 o
   4 -15   1        8.79       10.16      1.85 o
   5 -15   1       45.67       50.39      3.62 o
  -5 -14   1        0.02       -3.85      4.10 o
  -4 -14   1       10.45        8.47      4.29 o
  -3 -14   1       51.73       44.72      5.39 o
  -2 -14   1       28.22       16.71      2.68 o
  -1 -14   1      186.69      189.98      4.91 o
   0 -14   1      109.94      126.46      5.81 o
   1 -14   1       97.25      106.99      5.42 o
   2 -14   1      115.01      123.04      4.76 o
   3 -14   1      192.31      197.28      4.56 o
   4 -14   1       56.73       57.22      2.84 o
   5 -14   1       25.40       21.26      2.51 o
   6 -14   1        0.20        3.72      2.43 o
  -5 -13   1        5.90        2.97      2.60 o
  -4 -13   1        2.99       -0.47      4.86 o
  -3 -13   1       54.99       53.62      6.11 o
  -2 -13   1       31.50       27.62      2.37 o
  -1 -13   1       33.33       33.66      3.10 o
   0 -13   1        3.31        6.72      1.45 o
   1 -13   1        2.01        1.20      1.40 o
   2 -13   1       36.56       38.17      2.37 o
   3 -13   1       48.42       58.99      3.04 o
   4 -13   1       46.70       44.26      2.48 o
   5 -13   1       20.95       23.01      2.57 o
   6 -13   1       29.38       26.32      2.93 o
  -6 -12   1        6.43        4.70      2.65 o
  -5 -12   1        1.43       -0.37      2.21 o
  -4 -12   1       12.49        7.22      4.44 o
  -3 -12   1       91.44      104.45      8.14 o
  -2 -12   1      184.61      162.20      4.01 o
  -1 -12   1      125.93      146.98      3.94 o
   0 -12   1      145.97      143.52      3.43 o
   1 -12   1        4.75        6.76      1.20 o
   2 -12   1      175.22      172.51      3.78 o
   3 -12   1      281.04      264.28      4.78 o
   4 -12   1        1.05        4.32      1.36 o
   5 -12   1       51.15       50.63      2.72 o
   6 -12   1        8.74       12.32      2.11 o
   7 -12   1        6.29        5.13      2.25 o
  -7 -11   1        0.10       -0.41      2.69 o
  -6 -11   1       91.07      109.14      5.17 o
  -5 -11   1        0.43       -2.05      2.05 o
  -4 -11   1        6.10        0.39      2.48 o
  -3 -11   1      146.44      159.67      3.69 o
  -2 -11   1       36.61       35.35      2.71 o
  -1 -11   1        6.03        5.60      1.33 o
   0 -11   1        1.66        0.56      0.84 o
   1 -11   1        0.37       -0.76      0.76 o
   2 -11   1       55.07       55.36      2.35 o
   3 -11   1       60.03       52.11      2.24 o
   4 -11   1       45.03       53.73      2.52 o
   5 -11   1       79.19       75.23      2.88 o
   6 -11   1       23.66       23.43      2.37 o
   7 -11   1        3.22        4.80      1.80 o
  -7 -10   1        0.08       -1.65      1.65 o
  -6 -10   1       29.69       30.98      2.87 o
  -5 -10   1        1.94       -1.46      2.19 o
  -4 -10   1       26.11       22.29      2.99 o
  -3 -10   1      705.85      721.17     11.56 o
  -2 -10   1      138.19      154.02      3.41 o
  -1 -10   1        9.85        7.86      0.76 o
   0 -10   1      113.43      117.94      2.43 o
   1 -10   1        9.38       13.26      1.10 o
   2 -10   1      159.13      156.64      2.84 o
   3 -10   1      139.93      138.92      3.16 o
   4 -10   1      194.16      187.32      3.74 o
   5 -10   1       12.08       13.45      1.34 o
   6 -10   1       39.06       45.21      2.97 o
   7 -10   1        2.32        3.72      1.76 o
   8 -10   1        1.04        1.97      1.81 o
  -7  -9   1        0.81       -1.51      1.51 o
  -6  -9   1       16.57       18.75      2.12 o
  -5  -9   1       74.15       66.13      2.95 o
  -4  -9   1       41.20       34.06      2.14 o
  -3  -9   1      382.92      379.42      5.22 o
  -2  -9   1        6.61        7.08      1.24 o
  -1  -9   1        1.00       -0.38      0.51 o
   0  -9   1        0.25        1.03      0.67 o
   1  -9   1        1.20        2.64      0.75 o
   2  -9   1       21.79       15.92      0.92 o
   3  -9   1       50.62       44.28      1.95 o
   4  -9   1      319.90      302.62      4.50 o
   5  -9   1       25.84       23.56      1.43 o
   6  -9   1      791.35      764.07     12.31 o
   7  -9   1       73.42       87.84      3.56 o
   8  -9   1       54.34       58.74      3.40 o
  -8  -8   1        0.84        2.06      2.18 o
  -7  -8   1        0.55       -1.38      1.38 o
  -6  -8   1        3.35        2.47      1.45 o
  -5  -8   1       16.32       11.29      1.63 o
  -4  -8   1        4.36        2.38      1.18 o
  -3  -8   1      333.10      321.50      5.75 o
  -2  -8   1       15.27        5.78      0.71 o
  -1  -8   1       50.38       48.56      1.31 o
   0  -8   1     1830.29     2089.73     13.83 o
   1  -8   1      906.20      852.16      6.68 o
   2  -8   1       30.12       22.38      1.17 o
   3  -8   1      396.18      354.66      4.68 o
   4  -8   1      250.64      225.16      3.86 o
   5  -8   1        2.77       -0.68      0.82 o
   6  -8   1      121.55      123.06      3.18 o
   7  -8   1       17.20       17.02      1.79 o
   8  -8   1        0.59       -0.07      1.45 o
  -8  -7   1       58.82       77.58      4.52 o
  -7  -7   1        1.38        1.43      1.38 o
  -6  -7   1      159.46      137.07      3.66 o
  -5  -7   1       71.41       73.93      2.55 o
  -4  -7   1       11.03       12.94      1.15 o
  -3  -7   1       57.70       65.95      1.63 o
  -2  -7   1        1.81        0.21      0.53 o
  -1  -7   1       14.32       18.18      0.72 o
   0  -7   1        0.00       -0.09      0.43 o
   1  -7   1        7.03        5.11      0.52 o
   2  -7   1        0.24        0.19      0.43 o
   3  -7   1      126.57      110.58      2.30 o
   4  -7   1       70.30       69.15      1.76 o
   5  -7   1        3.73       -0.71      0.71 o
   6  -7   1       71.82       85.68      2.71 o
   7  -7   1       13.26       13.56      1.62 o
   8  -7   1        6.61        0.70      1.34 o
   9  -7   1       23.79       23.67      3.17 o
  -8  -6   1        2.09        2.08      1.91 o
  -7  -6   1        1.15        0.65      1.34 o
  -6  -6   1        1.25       -0.32      0.97 o
  -5  -6   1       20.20       16.30      1.27 o
  -4  -6   1      209.86      232.16      2.55 o
  -3  -6   1        9.29       14.14      0.82 o
  -2  -6   1      977.25      906.80      5.67 o
  -1  -6   1      132.43      183.04      1.60 o
   0  -6   1        3.43        1.94      0.71 o
   1  -6   1       68.02       87.36      1.52 o
   2  -6   1      618.11      772.92      6.37 o
   3  -6   1      918.06      936.52      8.29 o
   4  -6   1       20.89       28.58      1.03 o
   5  -6   1       34.92       33.41      1.39 o
   6  -6   1        8.07        6.05      1.03 o
   7  -6   1        2.39        1.36      1.15 o
   8  -6   1        0.43       -1.22      1.22 o
   9  -6   1        1.34        3.69      1.96 o
  -9  -5   1      149.46      159.81      7.25 o
  -8  -5   1       60.07       63.92      2.96 o
  -7  -5   1        3.95        5.50      1.36 o
  -6  -5   1        9.67       11.40      1.82 o
  -5  -5   1       16.54       15.97      1.06 o
  -4  -5   1      503.82      535.34      4.12 o
  -3  -5   1      458.05      473.65      3.82 o
  -2  -5   1       72.99       64.28      0.97 o
  -1  -5   1      192.74      214.34      1.82 o
   0  -5   1        0.00        0.43      0.42 o
   1  -5   1      526.24      550.15      5.04 o
   2  -5   1      252.34      303.40      2.88 o
   3  -5   1      146.40      136.16      1.77 o
   4  -5   1       39.67       56.55      1.23 o
   5  -5   1      187.32      194.49      2.36 o
   6  -5   1       44.93       42.29      1.80 o
   7  -5   1       86.71       86.64      2.61 o
   8  -5   1        0.81        1.84      1.11 o
   9  -5   1       62.85       64.11      4.72 o
  -9  -4   1       21.47       28.54      3.91 o
  -8  -4   1        3.24        6.79      1.39 o
  -7  -4   1       65.66       71.88      2.30 o
  -6  -4   1        1.29        2.02      0.93 o
  -5  -4   1       12.01       10.97      0.63 o
  -4  -4   1       87.52       98.00      1.36 o
  -3  -4   1      136.46      127.80      1.43 o
  -2  -4   1     2211.10     2177.05     11.86 o
  -1  -4   1     3691.18     3709.50     17.14 o
   0  -4   1    30050.35    29331.38    200.16 o
   1  -4   1     1797.31     1852.44      9.39 o
   2  -4   1      476.27      556.65      7.07 o
   3  -4   1     3295.89     3433.60     18.22 o
   4  -4   1      171.77      175.96      2.06 o
   5  -4   1      207.91      216.58      2.49 o
   6  -4   1        5.01        2.12      0.91 o
   7  -4   1       21.12       20.35      1.97 o
   8  -4   1        0.48       -0.05      1.13 o
   9  -4   1        0.36        7.19      2.33 o
  -9  -3   1        0.10        7.14      2.38 o
  -8  -3   1      428.79      443.57      5.73 o
  -7  -3   1      629.84      606.42     10.24 o
  -6  -3   1       49.52       61.91      2.68 o
  -5  -3   1     1074.00     1103.79      7.82 o
  -4  -3   1       96.73       88.13      1.50 o
  -3  -3   1     3332.04     3542.03     19.74 o
  -2  -3   1     2500.86     2490.92     12.11 o
  -1  -3   1       32.01       35.72      0.50 o
   0  -3   1       11.29       10.38      0.53 o
   1  -3   1       85.19       83.58      0.86 o
   2  -3   1      471.46      486.48      2.93 o
   3  -3   1     1058.01     1103.53      6.45 o
   4  -3   1      872.58      916.27      6.01 o
   5  -3   1      377.63      431.54      3.70 o
   6  -3   1      518.30      519.47      5.33 o
   7  -3   1      291.52      287.79      4.26 o
   8  -3   1        7.23        5.26      1.37 o
   9  -3   1      260.18      299.45      7.25 o
  -9  -2   1        2.62        5.77      1.87 o
  -8  -2   1       43.77       50.70      2.17 o
  -7  -2   1       38.20       43.89      2.07 o
  -6  -2   1       23.05       19.39      1.12 o
  -5  -2   1      307.50      293.38      2.99 o
  -4  -2   1       30.11       30.95      0.97 o
  -3  -2   1     3341.86     3649.74     19.38 o
  -2  -2   1     1823.05     1799.95      8.17 o
  -1  -2   1      851.64      882.64      4.04 o
   0  -2   1      575.30      542.20      3.40 o
   1  -2   1      537.23      571.67      2.76 o
   2  -2   1     1962.51     1846.86      8.45 o
   3  -2   1      116.47       85.35      1.11 o
   4  -2   1     3311.90     3379.11     40.40 o
   5  -2   1       10.09        9.74      0.73 o
   6  -2   1       82.31       86.10      3.49 o
   7  -2   1       59.91       63.20      2.04 o
   8  -2   1        5.24        4.25      1.76 o
   9  -2   1        3.99        7.36      2.17 o
  -9  -1   1      222.59      242.88      6.37 o
  -8  -1   1       75.41       74.13      2.82 o
  -7  -1   1     1428.58     1408.45     12.15 o
  -6  -1   1       89.53       88.86      2.62 o
  -5  -1   1      400.31      388.73      3.56 o
  -4  -1   1     1303.86     1411.25      9.15 o
  -3  -1   1      182.16      207.78      1.86 o
  -2  -1   1     3703.36     3740.68     17.73 o
  -1  -1   1       30.67       28.14      0.35 o
   0  -1   1        0.03       -0.23      0.23 o
   1  -1   1      181.47      181.96      1.04 o
   2  -1   1      123.77      116.91      0.85 o
   3  -1   1      136.87      144.14      1.33 o
   4  -1   1     2288.64     2264.31     13.35 o
   5  -1   1      635.11      587.46      7.65 o
   6  -1   1      553.35      540.76      5.13 o
   7  -1   1     1403.50     1312.82     12.75 o
   8  -1   1        9.13        9.32      1.96 o
   9  -1   1       74.79       65.77      3.99 o
  -9   0   1       21.47       25.61      2.53 o
  -8   0   1        0.77        1.92      1.31 o
  -7   0   1       30.50       31.06      1.66 o
  -6   0   1        0.06        1.15      0.77 o
  -5   0   1        1.12        1.57      0.58 o
  -4   0   1      479.25      490.79      3.94 o
  -3   0   1      399.07      412.07      3.03 o
  -2   0   1    10058.11     9939.27    101.44 o
  -1   0   1      579.15      704.67      4.47 o
   1   0   1    25735.19    21091.15    436.12 o
   2   0   1     1190.16     1102.89      4.95 o
   3   0   1       28.48       33.36      0.55 o
   4   0   1      251.10      232.57      2.00 o
   5   0   1      294.99      263.84      2.34 o
   6   0   1        1.75        2.18      0.67 o
   7   0   1       25.48       23.30      1.36 o
   8   0   1       10.82       10.83      1.83 o
   9   0   1       13.09       10.34      2.04 o
  -9   1   1       56.56       56.07      4.81 o
  -8   1   1       39.72       31.47      2.08 o
  -7   1   1      898.57      874.61      8.33 o
  -6   1   1       61.74       63.04      2.25 o
  -5   1   1       38.01       36.50      1.09 o
  -4   1   1      329.69      348.55      3.19 o
  -3   1   1      865.23      909.48      6.10 o
  -2   1   1     3039.68     3010.66     16.81 o
  -1   1   1      447.20      454.02      2.97 o
   0   1   1        2.22       -0.66      0.66 o
   1   1   1      878.37      873.18      4.28 o
   2   1   1      813.13      836.54      4.08 o
   3   1   1      510.75      542.75      3.26 o
   4   1   1      568.40      644.43      4.23 o
   5   1   1      449.17      430.33      3.22 o
   6   1   1        4.10        5.91      0.74 o
   7   1   1      418.90      396.79      4.89 o
   8   1   1       72.94       65.32      3.12 o
   9   1   1       12.38       10.53      2.31 o
  -9   2   1        2.87        4.41      2.09 o
  -8   2   1        3.30        3.69      1.42 o
  -7   2   1       21.77       23.10      1.92 o
  -6   2   1        0.44        3.19      1.38 o
  -5   2   1       29.22       29.53      1.00 o
  -4   2   1       56.03       69.49      1.45 o
  -3   2   1     3485.71     3678.55     24.05 o
  -2   2   1     1330.23     1534.68      8.77 o
  -1   2   1    20254.55    20964.28    205.55 o
   0   2   1     1792.19     1830.98     10.55 o
   1   2   1    10612.07    10461.92     55.16 o
   2   2   1     7454.00     7112.41     38.08 o
   3   2   1       64.92       92.57      1.16 o
   4   2   1       45.33       71.00      1.29 o
   5   2   1      353.08      366.61      3.26 o
   6   2   1       27.93       27.01      2.17 o
   7   2   1       19.30       19.05      1.31 o
   8   2   1        0.02       -0.46      1.42 o
   9   2   1       10.00        6.30      1.93 o
  -9   3   1       57.14       57.49      2.83 o
  -8   3   1        3.73        2.50      1.19 o
  -7   3   1       50.44       48.73      2.08 o
  -6   3   1      666.83      673.51      7.16 o
  -5   3   1       16.88       14.05      0.97 o
  -4   3   1      410.01      394.59      3.94 o
  -3   3   1     2462.87     2547.55     16.54 o
  -2   3   1      136.72      111.19      1.38 o
  -1   3   1     2127.16     2189.63     11.78 o
   0   3   1        0.56       -0.36      0.36 o
   1   3   1     1602.27     1644.08      8.21 o
   2   3   1      740.62      718.81      4.10 o
   3   3   1      288.21      292.50      2.73 o
   4   3   1      272.38      241.28      2.81 o
   5   3   1      654.45      658.65      8.64 o
   6   3   1      762.51      705.94      6.78 o
   7   3   1      223.60      243.60      3.60 o
   8   3   1       25.66       27.72      2.24 o
   9   3   1        2.93        1.73      2.26 o
  -9   4   1       13.21       13.65      1.87 o
  -8   4   1        2.05        0.46      1.13 o
  -7   4   1       35.22       32.89      2.07 o
  -6   4   1      298.27      299.04      4.50 o
  -5   4   1      104.93      102.34      1.77 o
  -4   4   1       97.26       87.61      1.46 o
  -3   4   1       30.83       26.00      0.87 o
  -2   4   1      108.39      140.74      1.71 o
  -1   4   1     1338.20     1312.69      7.95 o
   0   4   1     1044.24     1275.52     12.70 o
   1   4   1      164.30      149.67      1.43 o
   2   4   1      246.22      213.57      1.73 o
   3   4   1     3373.61     3485.95     21.57 o
   4   4   1        0.22        0.85      0.51 o
   5   4   1      406.64      411.01      5.44 o
   6   4   1       56.01       61.87      2.24 o
   7   4   1        1.09        2.44      1.12 o
   8   4   1        7.00       11.70      2.26 o
   9   4   1        3.19        5.68      2.94 o
  -9   5   1       49.38       59.54      5.10 o
  -8   5   1       40.21       46.10      2.46 o
  -7   5   1      134.27      130.87      3.29 o
  -6   5   1     1126.94     1140.23     10.71 o
  -5   5   1       25.72       20.46      1.20 o
  -4   5   1      136.00      156.23      2.24 o
  -3   5   1      339.46      337.48      3.16 o
  -2   5   1      266.52      295.63      3.02 o
  -1   5   1       95.79      103.06      1.55 o
   0   5   1        1.57        1.89      0.44 o
   1   5   1       44.56       45.35      0.80 o
   2   5   1      141.26      156.32      1.49 o
   3   5   1     1507.12     1592.07     10.77 o
   4   5   1       15.24       15.68      0.85 o
   5   5   1     1357.03     1329.41     11.82 o
   6   5   1       90.74       97.83      2.97 o
   7   5   1      601.31      545.03      8.08 o
   8   5   1      260.40      266.34      7.06 o
  -9   6   1        2.55        2.49      1.53 o
  -8   6   1        0.76        1.12      1.34 o
  -7   6   1        2.02        3.42      1.32 o
  -6   6   1       24.25       22.13      1.70 o
  -5   6   1        2.53        0.94      0.74 o
  -4   6   1      241.72      251.61      3.70 o
  -3   6   1       66.02       65.18      1.42 o
  -2   6   1      500.34      494.30      4.79 o
  -1   6   1     1129.18     1178.59      9.19 o
   0   6   1       12.77       23.26      0.65 o
   1   6   1     1124.80     1176.73     10.68 o
   2   6   1      106.52       96.51      1.60 o
   3   6   1     1618.29     1668.21     10.36 o
   4   6   1        5.78        7.38      0.74 o
   5   6   1       91.94       88.43      3.87 o
   6   6   1       18.22       18.61      1.69 o
   7   6   1        7.03        8.22      1.39 o
   8   6   1       15.09       14.29      2.57 o
  -9   7   1       30.01       32.67      2.49 o
  -8   7   1      113.86      122.32      3.64 o
  -7   7   1      191.65      188.04      4.04 o
  -6   7   1        7.29        6.99      1.29 o
  -5   7   1       15.23        8.01      1.14 o
  -4   7   1      121.23      113.61      2.28 o
  -3   7   1       29.26       35.39      1.43 o
  -2   7   1      246.30      264.04      3.36 o
  -1   7   1       42.38       34.48      1.30 o
   0   7   1        0.35        0.19      0.44 o
   1   7   1       30.87       23.26      1.31 o
   2   7   1       88.59       91.27      2.18 o
   3   7   1       68.49       81.18      1.65 o
   4   7   1       20.81       21.94      1.88 o
   5   7   1        0.25       -0.70      1.19 o
   6   7   1      348.35      335.65      5.76 o
   7   7   1       25.05       22.01      1.97 o
   8   7   1       96.96      109.72      5.42 o
  -8   8   1        1.38        2.60      1.53 o
  -7   8   1       25.98       27.09      2.12 o
  -6   8   1       30.09       28.24      1.97 o
  -5   8   1        0.11       -0.19      0.94 o
  -4   8   1       19.48       17.71      1.21 o
  -3   8   1      272.97      276.37      3.70 o
  -2   8   1      337.24      369.05      4.29 o
  -1   8   1       89.09       70.99      1.44 o
   0   8   1      202.68      199.99      2.90 o
   1   8   1       20.43       45.55      2.77 o
   2   8   1      719.85      701.00      7.60 o
   3   8   1      512.89      494.36      5.37 o
   4   8   1       46.70       48.99      2.84 o
   5   8   1       19.18       15.06      2.13 o
   6   8   1        0.65       -0.36      1.60 o
   7   8   1        2.66        3.92      1.63 o
  -8   9   1       55.81       66.35      3.18 o
  -7   9   1      161.21      151.17      3.98 o
  -6   9   1       18.59       13.70      1.91 o
  -5   9   1        0.50       -0.57      1.00 o
  -4   9   1        5.17        2.47      1.09 o
  -3   9   1      472.79      484.24      5.36 o
  -2   9   1       61.44       64.48      1.62 o
  -1   9   1        1.44        1.38      0.51 o
   0   9   1        1.90        2.58      0.80 o
   1   9   1        3.35        3.19      1.05 o
   2   9   1      375.82      388.89      5.37 o
   3   9   1      180.04      179.68      3.35 o
   4   9   1       67.36       62.72      3.57 o
   5   9   1       69.34       71.66      3.65 o
   6   9   1        3.39        2.62      1.86 o
   7   9   1        2.85        4.69      1.97 o
  -8  10   1        0.93       -2.01      2.01 o
  -7  10   1        2.41        6.81      1.66 o
  -6  10   1        4.08        1.75      1.73 o
  -5  10   1       15.93       13.46      1.79 o
  -4  10   1        1.88        0.81      1.32 o
  -3  10   1     1046.36     1049.10     11.17 o
  -2  10   1        0.03       -0.03      0.92 o
  -1  10   1        1.46        0.94      0.94 o
   0  10   1      214.70      206.90      3.32 o
   1  10   1       56.37       49.62      2.33 o
   2  10   1      143.55      148.62      3.49 o
   3  10   1      352.80      342.00      8.33 o
   4  10   1       16.32       13.52      2.31 o
   5  10   1       21.15       19.79      3.04 o
   6  10   1        2.56        0.21      1.87 o
   7  10   1        0.84        3.39      3.71 o
  -7  11   1       38.85       49.85      3.42 o
  -6  11   1       76.77       82.31      3.90 o
  -5  11   1       24.70       27.26      2.55 o
  -4  11   1        2.48        2.65      1.30 o
  -3  11   1      254.27      264.58      4.57 o
  -2  11   1       18.15       15.08      1.49 o
  -1  11   1        6.89        4.55      1.13 o
   0  11   1        0.27       -0.43      1.09 o
   1  11   1       32.83       34.68      2.02 o
   2  11   1       23.82       23.50      1.91 o
   3  11   1      185.86      190.38      8.83 o
   4  11   1       45.80       45.04      4.53 o
   5  11   1       22.81       21.21      5.19 o
   6  11   1       55.09       70.13      7.29 o
  -7  12   1       24.97       25.84      2.91 o
  -6  12   1        2.27        1.78      2.41 o
  -5  12   1       48.02       46.74      4.38 o
  -4  12   1        6.34        5.76      1.52 o
  -3  12   1      139.46      137.96      3.65 o
  -2  12   1      110.23      115.35      4.26 o
  -1  12   1       87.36       83.76      3.31 o
   0  12   1      275.57      277.84      5.37 o
   1  12   1       44.54       39.86      2.29 o
   2  12   1       13.85        9.73      1.63 o
   3  12   1       34.42       26.37      4.99 o
   4  12   1       86.54       94.49      4.85 o
   5  12   1        0.70        1.56      2.39 o
   6  12   1        3.10        4.06      2.93 o
  -6  13   1       10.81        9.90      2.86 o
  -5  13   1       77.03       76.15      4.11 o
  -4  13   1       26.23       18.35      2.31 o
  -3  13   1       14.40       10.69      1.92 o
  -2  13   1       28.65       26.35      2.72 o
  -1  13   1        0.13       -0.93      2.62 o
   0  13   1        1.52        4.95      1.58 o
   1  13   1        5.52        6.09      1.67 o
   2  13   1        3.96       -0.05      3.13 o
   3  13   1        0.09       -2.97      2.97 o
   4  13   1       40.24       42.15      3.97 o
   5  13   1       19.96       24.10      3.79 o
  -5  14   1       16.88       15.16      2.86 o
  -4  14   1        8.37        3.58      1.85 o
  -3  14   1        0.85       -0.09      2.21 o
  -2  14   1       73.22       79.21      5.38 o
  -1  14   1        0.07        0.93      1.81 o
   0  14   1        1.29       -2.38      2.38 o
   1  14   1       39.57       47.26      3.93 o
   2  14   1        1.56       -0.42      3.76 o
   3  14   1        5.81        6.12      5.95 o
   4  14   1       29.06       29.36      4.52 o
  -4  15   1        0.13       -1.95      1.95 o
  -3  15   1        4.02        1.30      2.15 o
  -2  15   1       15.35       10.65      2.51 o
  -1  15   1        1.11        0.54      2.16 o
   0  15   1        3.07        0.72      3.03 o
   1  15   1        2.57       -3.96      3.96 o
   2  15   1        3.10        0.41      6.01 o
   3  15   1        1.99        0.90      2.45 o
  -3  16   1        0.93       -2.36      2.36 o
  -2  16   1       46.38       39.72      5.61 o
  -1  16   1        0.78       -1.12      2.19 o
   0  16   1        1.27        0.46      1.96 o
   1  16   1       33.68       27.23     16.01 o
  -1 -17   2        0.76       -2.74      2.74 o
   0 -17   2        0.31       -2.13      2.28 o
   1 -17   2        0.17       -1.51      2.61 o
   2 -17   2        0.31        2.58      2.94 o
  -3 -16   2        0.09        0.99      3.30 o
  -2 -16   2        9.70       -1.59      8.91 o
  -1 -16   2       16.92        7.95      2.29 o
   0 -16   2       13.39       17.27      2.83 o
   1 -16   2       15.68       20.12      2.58 o
   2 -16   2        5.32        3.78      2.99 o
   3 -16   2       16.75       13.31      2.30 o
   4 -16   2        0.01        2.84      2.38 o
  -4 -15   2        3.93       -0.81      3.48 o
  -3 -15   2       11.97        2.26      6.21 o
  -2 -15   2        2.53       -1.91      3.57 o
  -1 -15   2        0.00       -2.02      2.02 o
   0 -15   2        2.26        5.27      3.00 o
   1 -15   2        0.02        3.21      1.79 o
   2 -15   2        2.64        1.06      2.17 o
   3 -15   2        3.72        4.14      1.97 o
   4 -15   2       54.78       65.01      4.46 o
   5 -15   2        3.46        7.53      2.21 o
  -5 -14   2        5.28        1.06      3.87 o
  -4 -14   2        9.33        6.50      3.77 o
  -3 -14   2       52.90       44.83      6.05 o
  -2 -14   2       47.42       45.33      3.34 o
  -1 -14   2        3.26        3.08      1.76 o
   0 -14   2      306.47      332.14      5.66 o
   1 -14   2       50.47       63.86      3.56 o
   2 -14   2       29.96       30.89      3.65 o
   3 -14   2        0.51        2.29      1.54 o
   4 -14   2       96.33      108.85      3.54 o
   5 -14   2        2.82        4.55      1.95 o
   6 -14   2       34.51       35.92      3.26 o
  -6 -13   2        9.36       11.09      2.94 o
  -5 -13   2       90.65       91.18      5.16 o
  -4 -13   2       84.01       74.76     10.78 o
  -3 -13   2       12.44       11.64      3.22 o
  -2 -13   2       46.46       49.51      4.49 o
  -1 -13   2        5.13        6.88      1.50 o
   0 -13   2        3.82        3.75      1.42 o
   1 -13   2        0.37        3.16      1.68 o
   2 -13   2        4.72        3.60      1.41 o
   3 -13   2       17.17       17.28      1.88 o
   4 -13   2       61.90       71.64      2.95 o
   5 -13   2       14.91       18.41      2.09 o
   6 -13   2      279.35      317.38      6.90 o
  -6 -12   2        2.37        4.04      2.37 o
  -5 -12   2       33.10       29.72      3.48 o
  -4 -12   2       71.62       70.52      9.83 o
  -3 -12   2       24.93       26.26      4.48 o
  -2 -12   2      144.92      144.37      3.80 o
  -1 -12   2      385.13      375.43      5.60 o
   0 -12   2       23.96       23.37      1.95 o
   1 -12   2      804.54      802.34      8.01 o
   2 -12   2       36.23       36.25      2.06 o
   3 -12   2       29.38       23.27      1.86 o
   4 -12   2      349.87      344.03      5.48 o
   5 -12   2        5.64        5.78      1.56 o
   6 -12   2      119.94      122.12      4.38 o
   7 -12   2        7.41        8.88      2.20 o
  -7 -11   2       22.22       24.63      4.04 o
  -6 -11   2       45.99       37.76      4.72 o
  -5 -11   2       19.52       24.77      3.95 o
  -4 -11   2       94.87       94.34      8.15 o
  -3 -11   2      260.05      261.17      4.76 o
  -2 -11   2       96.12       99.25      3.52 o
  -1 -11   2       41.75       40.97      2.09 o
   0 -11   2        1.99        0.77      0.84 o
   1 -11   2       22.95       25.04      1.52 o
   2 -11   2        5.96        5.16      1.21 o
   3 -11   2       40.07       30.21      1.90 o
   4 -11   2      157.23      164.44      3.32 o
   5 -11   2        0.65        0.66      1.50 o
   6 -11   2      136.83      150.69      4.60 o
   7 -11   2       10.52        7.56      2.04 o
  -7 -10   2        0.32       -1.80      1.80 o
  -6 -10   2        2.08       -0.14      1.43 o
  -5 -10   2        5.46        1.87      1.48 o
  -4 -10   2        8.04        6.18      2.26 o
  -3 -10   2      790.07      775.80     15.99 o
  -2 -10   2      374.79      359.59      4.90 o
  -1 -10   2      300.56      293.09      3.31 o
   0 -10   2       12.91       11.26      1.03 o
   1 -10   2       32.62       30.51      1.64 o
   2 -10   2      425.95      382.65      4.54 o
   3 -10   2        0.07       -0.11      1.03 o
   4 -10   2      250.98      235.31      3.27 o
   5 -10   2       23.58       17.70      1.52 o
   6 -10   2        1.62        3.98      1.74 o
   7 -10   2        3.14        6.08      1.83 o
   8 -10   2        2.57        1.19      2.00 o
  -8  -9   2        2.81        3.55      2.67 o
  -7  -9   2       16.93       15.59      2.15 o
  -6  -9   2        1.09       -1.31      1.31 o
  -5  -9   2       19.78       15.40      1.70 o
  -4  -9   2       17.15       10.89      1.54 o
  -3  -9   2      374.84      351.47      6.46 o
  -2  -9   2       78.06       66.68      1.55 o
  -1  -9   2        6.88        6.35      0.82 o
   0  -9   2        0.04        0.19      0.55 o
   1  -9   2        5.97        4.85      0.91 o
   2  -9   2       43.61       41.36      1.21 o
   3  -9   2        6.59        5.94      1.08 o
   4  -9   2      150.26      148.33      2.60 o
   5  -9   2       98.78       83.83      2.40 o
   6  -9   2       96.89       96.75      2.99 o
   7  -9   2      244.94      253.35      4.74 o
   8  -9   2       24.78       22.34      2.49 o
  -8  -8   2        0.63       -0.08      1.69 o
  -7  -8   2        1.46       -0.61      1.43 o
  -6  -8   2        1.46       -0.47      1.35 o
  -5  -8   2       13.03        8.23      1.41 o
  -4  -8   2       41.36       34.99      1.99 o
  -3  -8   2      153.81      136.05      3.05 o
  -2  -8   2      354.35      351.24      3.80 o
  -1  -8   2       67.43       52.90      1.35 o
   0  -8   2     1602.98     1654.51     11.24 o
   1  -8   2     3712.99     3785.62     27.59 o
   2  -8   2      586.37      607.06      6.25 o
   3  -8   2       10.98        9.24      1.05 o
   4  -8   2      304.09      319.20      3.73 o
   5  -8   2        4.41        2.39      0.96 o
   6  -8   2       30.93       25.55      1.62 o
   7  -8   2        0.27       -0.87      1.13 o
   8  -8   2        0.37       -1.41      1.41 o
  -8  -7   2       23.82       31.31      2.39 o
  -7  -7   2       60.54       66.32      3.00 o
  -6  -7   2        6.36        3.93      1.33 o
  -5  -7   2       14.04        5.51      1.34 o
  -4  -7   2      363.32      377.97      3.87 o
  -3  -7   2       28.04       39.55      1.72 o
  -2  -7   2       54.87       56.44      1.17 o
  -1  -7   2       18.55       20.85      0.81 o
   0  -7   2        1.62        1.27      0.38 o
   1  -7   2       94.37      105.38      1.58 o
   2  -7   2       67.31       70.30      1.81 o
   3  -7   2        0.00       -0.06      0.86 o
   4  -7   2      283.97      327.84      4.02 o
   5  -7   2       47.53       42.43      1.57 o
   6  -7   2      113.56      106.73      2.57 o
   7  -7   2       91.83       93.26      2.86 o
   8  -7   2       63.10       67.31      2.78 o
   9  -7   2      108.19      112.44      6.10 o
  -8  -6   2        5.05        4.81      1.62 o
  -7  -6   2        6.30        5.29      1.34 o
  -6  -6   2        1.29       -1.13      1.13 o
  -5  -6   2        0.15       -0.70      0.70 o
  -4  -6   2     1051.27     1126.79      7.57 o
  -3  -6   2      449.49      501.78      4.17 o
  -2  -6   2     1920.52     2110.95     13.60 o
  -1  -6   2      421.52      440.03      3.68 o
   0  -6   2      309.34      304.51      2.90 o
   1  -6   2      332.66      374.95      3.29 o
   2  -6   2     1041.38      987.08      7.74 o
   3  -6   2       81.33       79.34      1.48 o
   4  -6   2     1322.40     1350.52      8.29 o
   5  -6   2       19.91       18.32      1.12 o
   6  -6   2        0.21       -0.87      0.87 o
   7  -6   2        4.11        2.21      1.15 o
   8  -6   2        1.25        0.08      1.28 o
   9  -6   2        0.15        3.46      2.33 o
  -9  -5   2      179.83      227.54     10.36 o
  -8  -5   2       67.21       75.13      3.08 o
  -7  -5   2       58.49       65.77      2.81 o
  -6  -5   2      142.11      144.13      3.16 o
  -5  -5   2       57.54       48.70      1.54 o
  -4  -5   2     1384.12     1546.34      9.80 o
  -3  -5   2      349.80      401.65      3.05 o
  -2  -5   2      539.36      601.64      3.77 o
  -1  -5   2      320.30      338.07      2.36 o
   0  -5   2       12.80       12.29      0.57 o
   1  -5   2        4.55        4.85      0.43 o
   2  -5   2       70.85       56.83      1.04 o
   3  -5   2       15.64       15.72      0.56 o
   4  -5   2      807.10      773.79      5.45 o
   5  -5   2      245.49      231.03      2.67 o
   6  -5   2      112.33      101.21      2.31 o
   7  -5   2       54.80       51.97      2.15 o
   8  -5   2       74.16       75.86      2.92 o
   9  -5   2       10.68       14.63      2.58 o
  -9  -4   2        0.33        6.61      2.40 o
  -8  -4   2        0.05        3.54      1.26 o
  -7  -4   2       46.84       54.57      2.18 o
  -6  -4   2       29.63       24.49      1.48 o
  -5  -4   2      295.85      295.52      3.15 o
  -4  -4   2      782.69      818.02      5.98 o
  -3  -4   2      746.16      764.44      4.87 o
  -2  -4   2     1096.14     1230.74      6.76 o
  -1  -4   2       41.94       64.04      1.00 o
   0  -4   2    38328.21    38383.02    466.43 o
   1  -4   2     4657.89     4542.58     23.14 o
   2  -4   2     3006.56     2854.02     15.20 o
   3  -4   2      436.19      549.90      3.95 o
   4  -4   2      554.14      534.11      4.20 o
   5  -4   2      275.09      252.71      2.70 o
   6  -4   2      111.02      105.71      2.30 o
   7  -4   2       11.14       10.36      1.32 o
   8  -4   2        2.49       -1.12      1.39 o
   9  -4   2        1.24        6.57      2.26 o
  -9  -3   2      120.31      121.37      6.33 o
  -8  -3   2        2.76        3.27      1.24 o
  -7  -3   2       75.32       96.07      2.73 o
  -6  -3   2      279.43      262.45      3.81 o
  -5  -3   2      972.81      910.83      6.74 o
  -4  -3   2     1106.72     1107.67      7.56 o
  -3  -3   2      211.96      203.73      1.76 o
  -2  -3   2      817.21      844.01      5.06 o
  -1  -3   2        0.02       -0.24      0.24 o
   0  -3   2       68.51       68.19      0.78 o
   1  -3   2       75.14       69.25      0.81 o
   2  -3   2       14.99       12.64      0.45 o
   3  -3   2      630.41      759.95      4.91 o
   4  -3   2        0.18        0.37      0.43 o
   5  -3   2      527.77      481.88      4.28 o
   6  -3   2      509.71      471.81      5.00 o
   7  -3   2        3.13        5.29      1.07 o
   8  -3   2       67.59       64.89      3.51 o
   9  -3   2       16.79       17.04      2.42 o
  -9  -2   2       24.45       24.88      4.00 o
  -8  -2   2       12.86       15.03      1.56 o
  -7  -2   2        0.17        5.47      1.48 o
  -6  -2   2       74.29       72.81      2.78 o
  -5  -2   2      353.66      327.62      3.24 o
  -4  -2   2        3.11        7.01      0.55 o
  -3  -2   2       91.40       60.67      1.03 o
  -2  -2   2      352.63      354.79      2.25 o
  -1  -2   2     1014.97     1083.61      6.06 o
   0  -2   2     9858.69    10389.35     67.42 o
   1  -2   2      127.11      145.73      0.92 o
   2  -2   2     1287.75     1201.21      5.81 o
   3  -2   2     1746.69     2032.90     11.28 o
   4  -2   2      220.90      222.36      3.85 o
   5  -2   2      403.73      409.59      3.35 o
   6  -2   2      161.58      148.80      2.47 o
   7  -2   2        4.15        4.97      1.05 o
   8  -2   2        5.06        3.37      1.77 o
   9  -2   2        0.26       -1.59      1.59 o
  -9  -1   2       13.66       12.13      2.13 o
  -8  -1   2      160.21      170.93      3.96 o
  -7  -1   2       59.12       62.20      2.29 o
  -6  -1   2     2162.37     2115.24     16.37 o
  -5  -1   2      422.72      406.97      3.48 o
  -4  -1   2       26.99       30.05      0.89 o
  -3  -1   2        0.36        0.41      0.33 o
  -2  -1   2       24.07       26.47      0.48 o
  -1  -1   2      119.41      119.24      1.08 o
   1  -1   2      208.96      210.62      1.22 o
   2  -1   2        1.04        2.83      0.19 o
   3  -1   2        9.67        3.93      0.25 o
   4  -1   2       49.29       47.71      0.87 o
   5  -1   2     1660.61     1704.48     10.64 o
   6  -1   2      262.64      253.86      2.65 o
   7  -1   2        1.53       -0.19      1.13 o
   8  -1   2       90.31       82.90      3.98 o
   9  -1   2        2.59       -1.04      1.79 o
  -9   0   2       16.29       15.72      1.77 o
  -8   0   2       12.60       17.84      1.82 o
  -7   0   2       16.93       17.61      1.47 o
  -6   0   2      704.84      676.88      6.75 o
  -5   0   2       25.87       23.96      0.89 o
  -4   0   2        6.95        5.19      0.56 o
  -3   0   2        4.05        1.13      0.29 o
  -2   0   2        2.08        5.39      0.36 o
  -1   0   2    15107.08    15603.29    141.56 o
   0   0   2       18.51        6.41      0.41 o
   1   0   2      239.19      244.12      1.42 o
   2   0   2       36.30       53.26      0.82 o
   3   0   2      315.28      293.02      3.12 o
   4   0   2       17.26       23.47      0.65 o
   5   0   2      495.15      514.99      3.97 o
   6   0   2      106.83      112.92      1.53 o
   7   0   2       16.93       13.32      1.47 o
   8   0   2        3.94        3.68      1.62 o
   9   0   2        1.09       -1.46      1.46 o
  -9   1   2        0.32        1.33      1.45 o
  -8   1   2      432.65      432.50      6.52 o
  -7   1   2      383.26      359.20      5.02 o
  -6   1   2     3672.10     3597.30     25.90 o
  -5   1   2       86.54       84.13      1.28 o
  -4   1   2        3.22        5.57      0.39 o
  -3   1   2       12.21       23.41      0.89 o
  -2   1   2      619.00      635.43      4.24 o
  -1   1   2      981.51      989.81      6.69 o
   0   1   2        2.32       -0.66      0.66 o
   1   1   2      128.75      131.20      1.12 o
   2   1   2     2489.04     2537.28     12.42 o
   3   1   2       29.60       37.61      0.69 o
   4   1   2      250.41      231.34      2.04 o
   5   1   2      426.88      419.89      3.33 o
   6   1   2      823.64      770.44     14.86 o
   7   1   2        6.52        3.77      1.47 o
   8   1   2       62.82       60.78      3.08 o
   9   1   2       56.44       52.19      4.14 o
  -9   2   2        7.52        9.23      1.68 o
  -8   2   2        4.78        7.18      1.38 o
  -7   2   2        0.18       -1.01      1.01 o
  -6   2   2      245.73      250.00      3.93 o
  -5   2   2       59.39       63.25      1.15 o
  -4   2   2     1737.76     1793.29     14.45 o
  -3   2   2      640.36      752.75      6.03 o
  -2   2   2    15174.54    15120.43    125.83 o
  -1   2   2     3124.50     3026.06     17.71 o
   0   2   2    14896.98    15135.94    201.00 o
   1   2   2       54.81       41.08      0.62 o
   2   2   2      948.88     1075.13      6.71 o
   3   2   2     1959.33     2056.46     12.12 o
   4   2   2        0.88        0.86      0.34 o
   5   2   2      126.98      115.14      1.67 o
   6   2   2      182.86      170.82      3.13 o
   7   2   2        5.46        7.61      1.28 o
   8   2   2       12.50       12.80      1.69 o
   9   2   2        1.26        2.01      1.94 o
  -9   3   2       20.93       21.38      2.09 o
  -8   3   2      467.35      465.55      6.11 o
  -7   3   2       66.13       50.77      3.37 o
  -6   3   2        4.95        5.09      1.65 o
  -5   3   2      434.67      478.27      4.62 o
  -4   3   2     1383.09     1459.67     11.04 o
  -3   3   2       65.98       48.66      1.02 o
  -2   3   2     1587.39     1583.51     15.35 o
  -1   3   2     1150.15     1154.35      7.06 o
   0   3   2       15.01       20.00      0.79 o
   1   3   2      457.78      486.43      3.57 o
   2   3   2       11.73       12.08      0.73 o
   3   3   2        4.05        6.81      0.54 o
   4   3   2       27.34       22.89      0.96 o
   5   3   2      302.54      270.03      3.14 o
   6   3   2      354.00      325.05      4.39 o
   7   3   2       79.45       51.43      2.91 o
   8   3   2        2.89        1.82      1.93 o
   9   3   2       75.01       90.94      5.01 o
  -9   4   2        1.48        6.80      1.74 o
  -8   4   2        4.67        7.67      1.39 o
  -7   4   2        1.15        0.07      1.08 o
  -6   4   2       40.02       43.18      2.40 o
  -5   4   2        1.81        1.15      0.55 o
  -4   4   2     1068.74     1109.15      9.23 o
  -3   4   2     1594.65     1717.58     12.14 o
  -2   4   2     1299.91     1192.61      9.52 o
  -1   4   2      339.52      335.20      3.10 o
   0   4   2      657.96      600.48      4.62 o
   1   4   2      206.95      224.05      2.28 o
   2   4   2      557.94      563.75      4.01 o
   3   4   2      316.26      284.70      2.70 o
   4   4   2      283.10      280.48      3.25 o
   5   4   2      177.25      156.17      2.84 o
   6   4   2       12.36        9.79      1.30 o
   7   4   2        0.07        3.93      1.98 o
   8   4   2       11.38        8.27      2.14 o
  -9   5   2       63.67       69.23      3.35 o
  -8   5   2       90.93       90.85      3.03 o
  -7   5   2      269.45      243.73      4.45 o
  -6   5   2      190.88      193.81      3.43 o
  -5   5   2       33.72       32.59      1.18 o
  -4   5   2     1391.94     1437.45     11.96 o
  -3   5   2       46.79       43.72      1.24 o
  -2   5   2       97.84      101.66      2.07 o
  -1   5   2       84.25       91.06      1.78 o
   0   5   2        0.41        0.35      0.42 o
   1   5   2        0.04       -0.12      0.33 o
   2   5   2       16.14       10.49      0.55 o
   3   5   2      356.16      352.88      2.87 o
   4   5   2      599.84      580.89      4.99 o
   5   5   2      690.14      635.42      6.86 o
   6   5   2      386.99      361.14      5.58 o
   7   5   2        1.65        5.69      2.55 o
   8   5   2        7.46        6.59      2.05 o
  -9   6   2        0.95        2.31      1.38 o
  -8   6   2        4.32        5.45      1.49 o
  -7   6   2        0.46        2.98      1.43 o
  -6   6   2        0.74       -1.05      1.40 o
  -5   6   2       30.17       28.44      1.88 o
  -4   6   2      516.90      527.78      5.20 o
  -3   6   2      928.31      994.54      8.67 o
  -2   6   2        9.28        4.32      0.75 o
  -1   6   2     1192.39     1330.24     12.74 o
   0   6   2      939.29      998.16      8.48 o
   1   6   2       78.17       57.41      1.56 o
   2   6   2      223.14      222.54      2.21 o
   3   6   2      740.85      653.79      4.75 o
   4   6   2      467.09      467.52      5.98 o
   5   6   2      155.46      145.84      3.68 o
   6   6   2        0.17        0.62      1.22 o
   7   6   2       19.12       20.15      2.73 o
   8   6   2       15.98       15.21      2.63 o
  -9   7   2       27.66       33.00      2.50 o
  -8   7   2        6.56        7.43      1.65 o
  -7   7   2       77.77       84.84      2.99 o
  -6   7   2      157.69      145.89      3.96 o
  -5   7   2      140.08      151.60      3.16 o
  -4   7   2      272.81      284.17      3.74 o
  -3   7   2      600.01      607.25      5.64 o
  -2   7   2       17.24       17.86      1.19 o
  -1   7   2       50.51       40.83      1.61 o
   0   7   2        3.17        3.85      0.52 o
   1   7   2        7.35        5.80      0.55 o
   2   7   2       16.38       17.01      2.43 o
   3   7   2       10.50       14.73      0.91 o
   4   7   2      428.94      431.80      7.10 o
   5   7   2       22.09       24.82      2.15 o
   6   7   2       63.72       62.57      3.07 o
   7   7   2      403.39      373.66     13.29 o
   8   7   2        0.60        4.68      2.85 o
  -8   8   2        0.01        0.14      1.55 o
  -7   8   2       13.81       15.21      1.73 o
  -6   8   2        5.46        3.34      1.96 o
  -5   8   2       44.50       38.67      2.03 o
  -4   8   2      226.69      224.67      3.78 o
  -3   8   2       10.42       11.80      1.16 o
  -2   8   2      526.13      546.05      6.19 o
  -1   8   2      187.03      211.55      3.38 o
   0   8   2      508.35      591.91      5.04 o
   1   8   2      491.07      486.41      5.67 o
   2   8   2      595.09      576.21      6.65 o
   3   8   2      141.40      142.80      2.73 o
   4   8   2      635.70      617.78      9.36 o
   5   8   2       18.41       18.02      2.08 o
   6   8   2        0.83       -1.14      1.53 o
   7   8   2        1.56        5.40      2.94 o
  -8   9   2        0.07        0.78      1.57 o
  -7   9   2      102.59      108.84      3.55 o
  -6   9   2        0.48       -1.21      1.91 o
  -5   9   2      230.37      222.62      5.01 o
  -4   9   2      139.50      140.24      3.86 o
  -3   9   2        4.32        7.68      1.30 o
  -2   9   2      288.39      310.76      4.53 o
  -1   9   2       11.81       12.51      1.26 o
   0   9   2        0.27        0.26      0.81 o
   1   9   2       36.05       40.58      1.84 o
   2   9   2        3.15        3.10      1.17 o
   3   9   2       52.95       60.32      3.25 o
   4   9   2      116.02      117.32      4.32 o
   5   9   2       61.79       71.26      3.60 o
   6   9   2        5.15        3.33      1.72 o
   7   9   2      159.30      180.43      8.25 o
  -8  10   2        1.03        0.78      2.03 o
  -7  10   2        1.34       -0.79      1.43 o
  -6  10   2       23.10       24.42      2.85 o
  -5  10   2       22.60       21.68      2.31 o
  -4  10   2       18.88       14.85      1.74 o
  -3  10   2      137.15      134.78      3.80 o
  -2  10   2       84.31       88.97      2.69 o
  -1  10   2      108.19      112.85      2.81 o
   0  10   2      502.97      491.15      5.61 o
   1  10   2      379.57      389.28      5.43 o
   2  10   2      292.79      292.80      4.87 o
   3  10   2       37.45       34.24      3.24 o
   4  10   2      186.26      198.25      6.05 o
   5  10   2       52.86       59.36      8.43 o
   6  10   2        0.91       -0.80      1.89 o
  -7  11   2        0.07       -0.16      2.10 o
  -6  11   2       50.07       50.04      3.78 o
  -5  11   2        7.25        6.47      1.76 o
  -4  11   2       27.86       27.41      2.35 o
  -3  11   2       58.38       57.39      2.92 o
  -2  11   2       13.24       13.43      1.58 o
  -1  11   2       11.13        9.41      1.47 o
   0  11   2        1.34        2.41      1.46 o
   1  11   2       30.72       31.00      2.01 o
   2  11   2       39.87       38.64      2.10 o
   3  11   2        6.15        2.97      2.81 o
   4  11   2       52.74       51.20      4.99 o
   5  11   2      188.14      209.31      6.73 o
   6  11   2        1.19       -0.26      2.36 o
  -7  12   2        0.43        1.52      2.43 o
  -6  12   2       12.35        9.13      2.86 o
  -5  12   2        0.92        0.21      1.90 o
  -4  12   2       30.24       25.61      2.43 o
  -3  12   2        1.69       -0.15      1.36 o
  -2  12   2        0.14       -1.27      1.27 o
  -1  12   2       27.53       29.71      3.14 o
   0  12   2      333.60      338.14      5.89 o
   1  12   2       84.06       89.10      3.01 o
   2  12   2       90.77       90.63      4.67 o
   3  12   2       14.60       16.97      2.73 o
   4  12   2        8.54        4.23      2.79 o
   5  12   2       54.24       58.28      7.98 o
  -6  13   2        8.18        6.43      2.70 o
  -5  13   2        0.30       -0.39      2.02 o
  -4  13   2       24.60       24.64      2.82 o
  -3  13   2        1.01       -1.40      1.40 o
  -2  13   2        0.03       -0.93      1.68 o
  -1  13   2        6.14        3.91      2.01 o
   0  13   2        0.00        0.90      1.67 o
   1  13   2        2.30        0.61      1.94 o
   2  13   2        3.44        2.24      3.02 o
   3  13   2        7.90        8.98      2.61 o
   4  13   2       38.41       43.17      6.79 o
  -5  14   2        0.06       -2.02      2.42 o
  -4  14   2       14.83       12.80      2.31 o
  -3  14   2        0.01       -2.08      2.08 o
  -2  14   2        0.26       -2.12      2.12 o
  -1  14   2      120.00      129.69      5.42 o
   0  14   2        0.17       -0.15      1.81 o
   1  14   2        3.89        4.47      4.63 o
   2  14   2        5.98       -2.12      3.92 o
   3  14   2        6.63        4.13      2.26 o
   4  14   2       16.70       14.46      3.96 o
  -4  15   2        9.58        8.08      2.42 o
  -3  15   2        1.11       -1.92      1.92 o
  -2  15   2        2.40       -1.57      2.29 o
  -1  15   2        6.00        8.58      2.63 o
   0  15   2        0.54       -0.73      2.11 o
   1  15   2        4.22       -0.66      4.29 o
   2  15   2        0.06        2.64      3.27 o
  -2  16   2        0.57       -0.09      2.27 o
  -1  16   2       89.34       99.40      5.29 o
   0  16   2        0.03       -2.64      4.95 o
  -1 -17   3        3.32       -1.04      2.65 o
   0 -17   3        0.65        1.19      2.38 o
   1 -17   3        0.05        2.90      2.14 o
   2 -17   3        0.56        5.49      2.41 o
  -3 -16   3        2.61       -3.80      3.80 o
  -2 -16   3        0.00        2.31      4.29 o
  -1 -16   3       66.17       56.70      4.43 o
   0 -16   3       13.73       11.09      3.25 o
   1 -16   3      115.21      124.77      4.73 o
   2 -16   3       13.26       13.23      2.51 o
   3 -16   3        1.77       -1.63      1.98 o
   4 -16   3       16.12       20.60      2.40 o
  -4 -15   3       20.89       20.04      5.12 o
  -3 -15   3       36.55       28.06      7.78 o
  -2 -15   3        0.50       -2.27      2.27 o
  -1 -15   3        6.14        4.99      1.68 o
   0 -15   3        1.22        1.39      1.96 o
   1 -15   3        0.06        2.84      2.39 o
   2 -15   3       37.20       35.77      2.66 o
   3 -15   3        7.20        8.32      2.13 o
   4 -15   3       18.54       22.27      2.11 o
   5 -15   3        6.66        8.26      2.06 o
  -5 -14   3        5.60        1.11      2.96 o
  -4 -14   3       11.66        4.93      4.98 o
  -3 -14   3      239.82      239.35      8.72 o
  -2 -14   3       37.54       34.86      2.66 o
  -1 -14   3       87.79      102.42      4.12 o
   0 -14   3       53.92       58.75      4.50 o
   1 -14   3       63.39       72.93      4.72 o
   2 -14   3      177.57      195.09      4.32 o
   3 -14   3        0.34        2.44      1.44 o
   4 -14   3        1.92        3.51      1.60 o
   5 -14   3        9.60       12.28      1.98 o
   6 -14   3        4.37       12.18      2.47 o
  -6 -13   3       83.99       90.69      5.64 o
  -5 -13   3       13.00       14.57      2.92 o
  -4 -13   3       14.18        4.88      3.87 o
  -3 -13   3      126.61      143.53      7.65 o
  -2 -13   3        0.67        1.82      1.34 o
  -1 -13   3        2.57        3.25      1.39 o
   0 -13   3        3.91        4.53      1.59 o
   1 -13   3       12.75       12.01      1.68 o
   2 -13   3        0.38        2.35      1.38 o
   3 -13   3       74.36       79.33      3.05 o
   4 -13   3       67.34       72.03      2.73 o
   5 -13   3       17.52       20.61      2.04 o
   6 -13   3      153.67      169.77      5.13 o
  -6 -12   3        0.02       -1.78      2.18 o
  -5 -12   3       12.39        6.59      3.43 o
  -4 -12   3        4.08        0.32      2.57 o
  -3 -12   3      400.81      375.78      9.58 o
  -2 -12   3       52.97       57.07      2.53 o
  -1 -12   3       90.26       84.74      2.85 o
   0 -12   3       45.38       39.93      1.95 o
   1 -12   3      482.70      478.91      6.24 o
   2 -12   3      329.36      324.37      5.06 o
   3 -12   3      220.11      223.61      4.33 o
   4 -12   3        3.22        4.09      1.27 o
   5 -12   3       20.41       19.81      2.21 o
   6 -12   3       23.33       23.60      2.49 o
   7 -12   3       15.47       11.72      2.34 o
  -7 -11   3        2.19       -0.43      1.90 o
  -6 -11   3       10.73        9.25      2.06 o
  -5 -11   3      103.98       88.52      6.14 o
  -4 -11   3        5.90        2.22      2.50 o
  -3 -11   3       99.17       89.55      3.90 o
  -2 -11   3       60.00       57.16      2.39 o
  -1 -11   3       12.11       10.43      0.95 o
   0 -11   3        2.19        0.18      0.93 o
   1 -11   3        1.31        0.21      0.98 o
   2 -11   3       19.96       16.75      1.46 o
   3 -11   3       28.14       25.27      1.82 o
   4 -11   3        3.25        1.71      1.15 o
   5 -11   3        0.20       -1.35      1.35 o
   6 -11   3        4.78        5.33      1.86 o
   7 -11   3       60.71       63.74      3.44 o
  -7 -10   3        4.75        3.45      1.88 o
  -6 -10   3        0.00       -1.67      1.67 o
  -5 -10   3        2.98        0.26      1.49 o
  -4 -10   3       31.41       39.33      2.57 o
  -3 -10   3        3.60        6.03      1.61 o
  -2 -10   3      530.76      470.83      5.83 o
  -1 -10   3       53.01       38.26      1.28 o
   0 -10   3       68.98       61.79      1.47 o
   1 -10   3       28.83       23.46      1.51 o
   2 -10   3      156.52      157.54      2.41 o
   3 -10   3      380.90      374.49      3.97 o
   4 -10   3       16.52       14.85      1.23 o
   5 -10   3       21.92       22.80      1.91 o
   6 -10   3        0.90       -1.54      1.54 o
   7 -10   3        3.93        3.75      1.73 o
   8 -10   3        1.43        1.41      1.79 o
  -8  -9   3        9.72       10.52      2.10 o
  -7  -9   3        2.31       -1.42      1.42 o
  -6  -9   3        0.08       -1.34      1.40 o
  -5  -9   3       72.09       66.26      2.89 o
  -4  -9   3        3.19        6.61      1.62 o
  -3  -9   3       35.84       34.26      2.96 o
  -2  -9   3      133.73      135.43      2.24 o
  -1  -9   3        0.71        1.48      0.68 o
   0  -9   3        1.03        1.57      0.38 o
   1  -9   3       17.12       18.18      0.73 o
   2  -9   3       28.59       28.54      1.13 o
   3  -9   3      267.46      269.10      3.12 o
   4  -9   3        0.00        1.28      0.90 o
   5  -9   3      193.50      195.84      3.43 o
   6  -9   3       11.65        8.40      1.39 o
   7  -9   3       27.23       27.43      2.36 o
   8  -9   3       35.38       39.87      2.90 o
  -8  -8   3        0.41       -0.93      1.72 o
  -7  -8   3        0.07       -0.92      1.45 o
  -6  -8   3        0.48       -1.14      1.14 o
  -5  -8   3       36.42       34.49      2.17 o
  -4  -8   3       21.31       18.69      1.56 o
  -3  -8   3      310.88      308.15      3.22 o
  -2  -8   3      400.91      450.45      4.09 o
  -1  -8   3      345.91      426.13      3.89 o
   0  -8   3     3257.70     3373.87     25.57 o
   1  -8   3     2162.19     1992.72     12.46 o
   2  -8   3       60.87       50.31      1.21 o
   3  -8   3      902.32      850.62      6.54 o
   4  -8   3       14.09       20.88      1.21 o
   5  -8   3      201.28      192.68      3.27 o
   6  -8   3        1.20       -0.69      1.07 o
   7  -8   3        1.51       -1.17      1.17 o
   8  -8   3        0.62       -0.89      1.29 o
  -8  -7   3       48.92       64.10      3.51 o
  -7  -7   3       33.73       27.46      2.13 o
  -6  -7   3       26.00       20.42      1.83 o
  -5  -7   3      287.35      290.75      3.90 o
  -4  -7   3        5.96        7.71      0.77 o
  -3  -7   3      474.48      446.06      4.57 o
  -2  -7   3      126.11      132.99      1.89 o
  -1  -7   3        0.84        3.28      0.53 o
   0  -7   3        1.98        1.22      0.41 o
   1  -7   3       82.92       81.75      1.56 o
   2  -7   3        7.60        8.51      0.63 o
   3  -7   3      101.97       90.58      1.64 o
   4  -7   3      811.23      818.24      6.22 o
   5  -7   3      160.89      159.63      2.90 o
   6  -7   3      229.62      230.07      3.64 o
   7  -7   3       24.83       23.36      1.80 o
   8  -7   3       81.57       87.55      2.97 o
  -9  -6   3        2.15        2.84      3.30 o
  -8  -6   3        9.98       11.85      1.76 o
  -7  -6   3        0.03       -0.47      1.28 o
  -6  -6   3        9.88        5.66      1.28 o
  -5  -6   3       83.73       79.80      2.13 o
  -4  -6   3       10.81       12.60      1.06 o
  -3  -6   3     1593.39     1600.25     10.17 o
  -2  -6   3      494.20      415.10      3.52 o
  -1  -6   3      109.28      112.56      1.58 o
   0  -6   3        4.25        2.14      0.51 o
   1  -6   3       28.48       17.52      0.83 o
   2  -6   3        1.17        1.26      0.41 o
   3  -6   3      579.42      509.96      3.97 o
   4  -6   3     1383.48     1342.42      8.25 o
   5  -6   3      112.91      122.82      2.24 o
   6  -6   3       34.01       33.42      1.69 o
   7  -6   3       16.83       17.85      1.58 o
   8  -6   3        0.77        1.23      1.86 o
   9  -6   3        6.65       12.10      2.58 o
  -9  -5   3        2.71        4.32      2.91 o
  -8  -5   3      150.43      166.75      4.46 o
  -7  -5   3      234.48      218.11      3.75 o
  -6  -5   3      106.91      113.33      2.67 o
  -5  -5   3       93.58       92.79      1.97 o
  -4  -5   3        4.73       10.74      0.82 o
  -3  -5   3      393.33      388.28      3.29 o
  -2  -5   3       68.27       48.52      0.93 o
  -1  -5   3        1.81        3.26      0.48 o
   0  -5   3       12.51       16.58      1.19 o
   1  -5   3        7.50        6.42      0.50 o
   2  -5   3        1.51        1.87      0.35 o
   3  -5   3      103.40      106.25      1.45 o
   4  -5   3      703.01      680.52      4.83 o
   5  -5   3        3.52        6.23      0.82 o
   6  -5   3       71.37       70.81      2.02 o
   7  -5   3      501.85      457.31      5.74 o
   8  -5   3       18.57       12.15      2.35 o
   9  -5   3      179.48      190.40      6.06 o
  -9  -4   3        2.54        0.28      2.03 o
  -8  -4   3        0.25        2.50      1.46 o
  -7  -4   3        0.01        3.50      1.09 o
  -6  -4   3       98.24       94.54      2.42 o
  -5  -4   3       30.40       35.73      1.23 o
  -4  -4   3        5.20        4.21      0.60 o
  -3  -4   3     1687.32     1842.82     10.68 o
  -2  -4   3     1494.69     1393.22      7.59 o
  -1  -4   3      146.28      158.84      1.64 o
   0  -4   3     6709.27     6911.53     37.05 o
   1  -4   3     6961.47     6992.76     37.12 o
   2  -4   3      181.51      173.87      1.66 o
   3  -4   3     1861.20     1877.08     10.86 o
   4  -4   3       85.93       80.44      1.30 o
   5  -4   3        2.71        2.66      0.48 o
   6  -4   3        2.96        3.04      0.94 o
   7  -4   3       40.50       38.55      1.76 o
   8  -4   3        4.55        3.80      1.99 o
   9  -4   3        3.70        6.08      2.09 o
  -9  -3   3       55.08       61.05      3.57 o
  -8  -3   3      336.94      334.10      5.56 o
  -7  -3   3      941.97      911.95      8.82 o
  -6  -3   3      478.66      474.59      5.84 o
  -5  -3   3      421.32      442.05      4.05 o
  -4  -3   3       16.99       13.92      0.96 o
  -3  -3   3      667.93      718.29      4.88 o
  -2  -3   3      129.52      115.59      1.25 o
  -1  -3   3        4.38        5.22      0.37 o
   0  -3   3       17.15       18.48      0.60 o
   1  -3   3       36.80       35.97      0.53 o
   2  -3   3      141.68      137.11      1.26 o
   3  -3   3      786.56      806.82      5.55 o
   4  -3   3        5.81       16.69      0.95 o
   5  -3   3      108.71      103.00      1.45 o
   6  -3   3       45.78       45.55      1.54 o
   7  -3   3      301.30      298.82      5.76 o
   8  -3   3        7.62        5.08      1.97 o
   9  -3   3       47.20       44.27      4.34 o
  -9  -2   3        5.01        7.04      1.63 o
  -8  -2   3        5.43        6.91      1.47 o
  -7  -2   3       12.98       13.50      1.82 o
  -6  -2   3       11.59       18.40      1.76 o
  -5  -2   3       64.09       57.58      1.31 o
  -4  -2   3      652.39      619.91      4.49 o
  -3  -2   3       34.70       26.43      0.70 o
  -2  -2   3     5362.37     5085.25     28.96 o
  -1  -2   3     3052.77     3247.91     17.21 o
   0  -2   3        1.37       -0.41      0.41 o
   1  -2   3     3552.11     3452.88     14.51 o
   2  -2   3     1062.27     1001.54      5.55 o
   3  -2   3     2187.59     2287.29     12.50 o
   4  -2   3      130.22      180.64      1.90 o
   5  -2   3      222.58      207.95      2.50 o
   6  -2   3       66.72       63.18      2.10 o
   7  -2   3       15.11       15.19      1.67 o
   8  -2   3        0.48        0.56      1.45 o
   9  -2   3        1.21       -1.52      1.82 o
  -9  -1   3        1.75        2.29      1.53 o
  -8  -1   3      328.08      326.92      5.50 o
  -7  -1   3      190.78      187.45      3.45 o
  -6  -1   3     1428.27     1430.21     10.86 o
  -5  -1   3      531.68      529.49      4.17 o
  -4  -1   3     1673.89     1587.60      9.63 o
  -3  -1   3      342.85      352.68      2.82 o
  -2  -1   3      652.59      602.69      3.99 o
  -1  -1   3      933.03      969.01      5.54 o
   0  -1   3        1.18       -0.34      0.34 o
   1  -1   3      174.02      167.13      1.11 o
   2  -1   3      361.81      354.10      2.07 o
   3  -1   3      380.50      395.53      2.95 o
   4  -1   3        1.75        0.35      0.53 o
   5  -1   3      159.89      154.31      2.53 o
   6  -1   3      240.62      219.49      3.44 o
   7  -1   3      123.92      148.37      3.87 o
   8  -1   3       60.32       47.26      3.07 o
   9  -1   3       11.02       11.10      2.26 o
  -9   0   3        7.08        7.21      1.67 o
  -8   0   3        4.63       10.89      1.59 o
  -7   0   3        5.13        2.24      1.36 o
  -6   0   3      378.80      392.92      7.98 o
  -5   0   3      223.01      232.61      2.22 o
  -4   0   3      914.06      892.39      6.27 o
  -3   0   3       95.46       88.34      1.39 o
  -2   0   3      805.41      724.30      5.00 o
  -1   0   3     5064.74     5046.77     25.77 o
   0   0   3      496.32      532.16      3.02 o
   1   0   3     4684.43     4477.91     55.70 o
   2   0   3      216.90      175.69      1.53 o
   3   0   3       22.96       31.87      1.04 o
   4   0   3        0.19       -0.13      0.44 o
   5   0   3      133.93      142.27      2.38 o
   6   0   3       19.70       20.53      1.59 o
   7   0   3       45.21       46.27      2.33 o
   8   0   3        1.55        0.65      1.67 o
   9   0   3        0.09       -1.44      1.45 o
  -9   1   3      141.55      155.74      4.23 o
  -8   1   3       35.64       37.76      2.20 o
  -7   1   3       56.05       58.49      2.67 o
  -6   1   3     1887.56     1854.17     14.85 o
  -5   1   3      257.27      242.62      2.79 o
  -4   1   3       75.87       72.34      1.55 o
  -3   1   3       71.09       75.02      1.27 o
  -2   1   3     2957.53     3108.38     21.93 o
  -1   1   3        9.86       16.30      0.68 o
   0   1   3       17.75       19.91      0.57 o
   1   1   3      105.01      117.31      1.16 o
   2   1   3      884.88      839.20      9.98 o
   3   1   3      895.39      971.61      6.04 o
   4   1   3      195.86      186.57      2.95 o
   5   1   3      149.04      154.73      3.33 o
   6   1   3       22.94       22.27      1.93 o
   7   1   3      375.58      353.03      5.92 o
   8   1   3       44.65       38.36      3.22 o
   9   1   3        7.41       11.26      2.54 o
  -9   2   3       54.71       69.86      3.21 o
  -8   2   3       18.01       21.41      1.78 o
  -7   2   3        1.21        2.35      1.22 o
  -6   2   3       62.26       57.78      2.20 o
  -5   2   3        5.40        2.55      0.78 o
  -4   2   3      970.69      959.37      8.48 o
  -3   2   3        0.48        6.54      0.85 o
  -2   2   3      835.70      927.88      6.92 o
  -1   2   3      663.09      502.61      3.77 o
   0   2   3      929.48      745.97      4.75 o
   1   2   3      339.39      311.92      2.35 o
   2   2   3      221.27      177.47      1.90 o
   3   2   3      327.27      325.64      2.24 o
   4   2   3        2.73        4.19      0.55 o
   5   2   3       16.34       13.20      1.17 o
   6   2   3       23.54       17.11      1.56 o
   7   2   3       75.31       67.71      2.73 o
   8   2   3        4.44        4.30      2.02 o
   9   2   3        1.99       -0.53      2.91 o
  -9   3   3      172.69      180.48      7.61 o
  -8   3   3       86.94       92.61      2.92 o
  -7   3   3      934.24      939.66     10.54 o
  -6   3   3      124.31      135.62      2.96 o
  -5   3   3       95.81      107.11      3.35 o
  -4   3   3      870.12      845.09      8.23 o
  -3   3   3      751.56      857.02      8.15 o
  -2   3   3        1.54        2.25      0.55 o
  -1   3   3      241.43      254.17      3.47 o
   0   3   3        3.23        4.13      0.65 o
   1   3   3      136.83      140.63      1.55 o
   2   3   3       77.69       90.82      1.48 o
   3   3   3      232.21      230.04      2.88 o
   4   3   3       15.42       13.09      0.95 o
   5   3   3        0.13        0.28      0.51 o
   6   3   3        7.16        9.76      1.56 o
   7   3   3      391.62      358.44      6.67 o
   8   3   3       13.54       17.89      2.55 o
  -9   4   3        0.00        2.06      2.29 o
  -8   4   3        7.35        9.11      1.45 o
  -7   4   3      129.45      141.69      3.32 o
  -6   4   3       23.63       21.39      1.83 o
  -5   4   3       29.72       25.83      2.16 o
  -4   4   3        2.44        3.15      1.31 o
  -3   4   3     1259.26     1205.67     10.52 o
  -2   4   3       65.44       57.44      1.82 o
  -1   4   3      541.69      624.18      6.21 o
   0   4   3     1836.50     2057.61     15.49 o
   1   4   3      147.98      177.17      1.88 o
   2   4   3      150.54      156.35      1.87 o
   3   4   3       34.28       39.04      0.74 o
   4   4   3       61.67       64.10      1.41 o
   5   4   3        3.42        4.77      0.89 o
   6   4   3        5.44        4.42      0.96 o
   7   4   3       16.61       15.78      2.27 o
   8   4   3        0.26       -1.70      2.03 o
  -9   5   3       52.13       56.04      4.24 o
  -8   5   3       94.26      106.07      3.23 o
  -7   5   3      181.05      180.97      3.74 o
  -6   5   3       15.31       18.59      1.91 o
  -5   5   3      148.20      157.27      3.81 o
  -4   5   3       42.01       38.88      1.81 o
  -3   5   3     1561.49     1653.25     13.96 o
  -2   5   3       47.04       54.43      2.03 o
  -1   5   3       34.98       39.53      1.78 o
   0   5   3        2.07        1.35      0.45 o
   1   5   3        5.40        3.78      0.48 o
   2   5   3      145.54      140.18      1.69 o
   3   5   3       96.23       87.84      1.77 o
   4   5   3      738.02      711.89      7.12 o
   5   5   3      125.21      138.33      3.17 o
   6   5   3      412.05      370.16      5.59 o
   7   5   3      195.57      202.07      5.96 o
   8   5   3       84.40      111.74      5.63 o
  -9   6   3        1.50        4.83      1.71 o
  -8   6   3        2.26        2.90      1.32 o
  -7   6   3        8.54        8.29      1.56 o
  -6   6   3       42.47       47.58      2.51 o
  -5   6   3        8.62       12.54      1.61 o
  -4   6   3        0.34        1.06      1.09 o
  -3   6   3     2933.57     2984.12     26.57 o
  -2   6   3      172.41      163.95      3.35 o
  -1   6   3      588.64      548.88      6.08 o
   0   6   3      154.12      139.69      2.15 o
   1   6   3     1226.93     1217.24      9.38 o
   2   6   3     1575.32     1541.18      9.86 o
   3   6   3      572.82      580.31      4.49 o
   4   6   3      741.06      724.93      8.69 o
   5   6   3      100.97      108.20      3.72 o
   6   6   3       43.45       40.73      2.41 o
   7   6   3        1.05        4.97      2.65 o
   8   6   3        4.43        6.39      2.64 o
  -9   7   3       27.79       29.98      2.53 o
  -8   7   3       56.95       69.86      2.98 o
  -7   7   3       11.94       13.29      2.42 o
  -6   7   3       46.80       48.49      3.29 o
  -5   7   3       17.11       19.55      1.76 o
  -4   7   3        0.03        1.69      1.04 o
  -3   7   3      420.50      441.09      6.23 o
  -2   7   3        0.27        2.07      1.03 o
  -1   7   3       26.25       24.27      1.59 o
   0   7   3        6.18        5.98      0.67 o
   1   7   3       35.65       37.26      1.19 o
   2   7   3       51.00       49.64      1.21 o
   3   7   3      980.93      946.00      8.41 o
   4   7   3       46.20       49.67      2.72 o
   5   7   3      787.80      778.65     10.91 o
   6   7   3       11.78        6.42      1.69 o
   7   7   3       12.55       11.29      2.65 o
  -8   8   3        1.09        3.17      1.55 o
  -7   8   3        3.21        1.94      1.76 o
  -6   8   3       13.78       10.26      2.12 o
  -5   8   3      154.96      163.27      4.81 o
  -4   8   3        4.85        5.54      1.41 o
  -3   8   3     1056.42     1047.48     11.67 o
  -2   8   3      337.44      335.58      5.24 o
  -1   8   3       11.94       14.80      1.24 o
   0   8   3      835.95      843.94      7.28 o
   1   8   3       58.47       42.77      1.35 o
   2   8   3      881.57      873.80      7.21 o
   3   8   3     1082.32     1046.83     13.24 o
   4   8   3       12.40       11.96      2.00 o
   5   8   3      156.45      154.48      4.60 o
   6   8   3       10.81       10.36      1.95 o
   7   8   3       34.67       36.03      4.88 o
  -8   9   3       79.89       94.16      3.64 o
  -7   9   3       14.84       15.06      2.29 o
  -6   9   3       32.04       32.29      3.20 o
  -5   9   3      100.92      106.34      3.71 o
  -4   9   3      221.84      238.87      4.37 o
  -3   9   3      134.59      132.51      3.31 o
  -2   9   3        3.59        1.85      0.98 o
  -1   9   3       12.89       12.56      1.28 o
   0   9   3        0.73        0.29      0.66 o
   1   9   3        2.05        4.20      0.90 o
   2   9   3        9.38       10.26      1.50 o
   3   9   3       39.59       40.03      4.98 o
   4   9   3      228.06      231.30      5.78 o
   5   9   3       73.37       77.56      3.94 o
   6   9   3       67.01       62.67      4.06 o
   7   9   3       21.87       21.46      4.95 o
  -7  10   3        0.21       -1.76      1.76 o
  -6  10   3        0.00        0.32      1.88 o
  -5  10   3       44.91       42.72      2.88 o
  -4  10   3        0.19       -0.52      1.53 o
  -3  10   3       54.99       48.34      2.53 o
  -2  10   3      223.42      221.32      4.10 o
  -1  10   3        0.56        0.41      0.99 o
   0  10   3       97.45       98.80      2.69 o
   1  10   3      269.47      270.74      4.50 o
   2  10   3        1.98        1.74      1.27 o
   3  10   3      115.78      112.36      4.14 o
   4  10   3      152.73      159.74      7.38 o
   5  10   3        0.77        0.44      1.88 o
   6  10   3        0.30       -2.26      2.26 o
  -7  11   3       27.08       30.94      3.68 o
  -6  11   3        0.03       -0.92      2.22 o
  -5  11   3       42.51       44.99      3.40 o
  -4  11   3        0.12       -1.46      1.46 o
  -3  11   3      108.13      120.17      3.75 o
  -2  11   3       31.09       25.56      1.95 o
  -1  11   3       20.25       16.55      1.69 o
   0  11   3        2.49        2.67      1.62 o
   1  11   3        0.01       -0.25      1.25 o
   2  11   3        5.22        4.03      1.95 o
   3  11   3       25.81       28.80      2.99 o
   4  11   3        5.81        9.10      2.16 o
   5  11   3        2.13        4.09      2.37 o
  -6  12   3        0.50       -0.71      2.66 o
  -5  12   3        8.12        9.45      1.92 o
  -4  12   3        2.34        1.77      1.76 o
  -3  12   3       32.11       29.23      2.43 o
  -2  12   3       54.94       49.84      2.70 o
  -1  12   3        0.02       -1.60      1.60 o
   0  12   3       10.03        6.97      1.70 o
   1  12   3       56.84       57.37      2.87 o
   2  12   3        2.56        0.06      1.86 o
   3  12   3      344.48      364.52      8.21 o
   4  12   3       41.90       51.21      5.91 o
   5  12   3        0.15        1.41      2.31 o
  -6  13   3        0.84       -0.73      2.05 o
  -5  13   3        0.03       -0.60      1.72 o
  -4  13   3        0.24       -1.43      1.43 o
  -3  13   3        0.80       -1.59      1.59 o
  -2  13   3        9.79        6.33      2.06 o
  -1  13   3        1.45       -1.00      1.55 o
   0  13   3        0.02       -1.60      1.60 o
   1  13   3        0.11       -2.03      2.03 o
   2  13   3        3.90        0.84      2.30 o
   3  13   3       44.99       54.67      8.15 o
   4  13   3        0.09        2.90      2.37 o
  -5  14   3        2.56       -2.00      2.00 o
  -4  14   3        1.30       -0.13      2.02 o
  -3  14   3        1.65       -2.21      2.21 o
  -2  14   3       33.21       28.10      3.09 o
  -1  14   3       72.32       68.71      4.67 o
   0  14   3       35.02       32.51      4.01 o
   1  14   3       33.31       35.66      6.30 o
   2  14   3        1.45       -1.72      2.46 o
   3  14   3       82.74       96.32      8.77 o
  -4  15   3        0.24       -2.06      2.06 o
  -3  15   3        1.73       -0.23      2.09 o
  -2  15   3        1.58       -2.24      2.24 o
  -1  15   3        0.16       -0.78      2.16 o
   0  15   3        0.00       -2.10      2.10 o
   1  15   3        0.18       -3.96      3.96 o
   2  15   3        1.17       -2.64      2.75 o
  -2 -17   4        0.19        6.60      4.29 o
  -1 -17   4        0.62        1.55      2.04 o
   0 -17   4        2.17        5.57      2.45 o
   1 -17   4        0.23        8.08      3.38 o
   2 -17   4        0.87        0.68      2.07 o
   3 -17   4        0.19       -3.56      4.14 o
  -3 -16   4       35.78       22.23      8.27 o
  -2 -16   4        1.62        2.26      2.22 o
  -1 -16   4        4.68        2.23      1.89 o
   0 -16   4       13.54       20.50      2.41 o
   1 -16   4      307.02      314.72      6.46 o
   2 -16   4       32.09       31.61      3.28 o
   3 -16   4        1.35        0.72      1.77 o
   4 -16   4       13.79       10.46      2.09 o
  -4 -15   4        9.78        2.04      8.23 o
  -3 -15   4        2.64       -2.34      4.19 o
  -2 -15   4       70.10       73.08      5.11 o
  -1 -15   4       21.86       19.06      2.21 o
   0 -15   4        4.15        3.83      2.04 o
   1 -15   4       17.88       18.50      2.57 o
   2 -15   4        5.71        4.59      1.89 o
   3 -15   4       35.34       34.46      2.16 o
   4 -15   4        0.27       -0.40      1.53 o
   5 -15   4        0.84        3.28      2.13 o
  -5 -14   4       12.66        3.08      6.20 o
  -4 -14   4        0.32       -2.46      4.46 o
  -3 -14   4       23.62       21.82      2.95 o
  -2 -14   4      170.87      166.98      4.21 o
  -1 -14   4       45.82       40.70      2.53 o
   0 -14   4      200.42      200.32      4.52 o
   1 -14   4      157.68      164.45      5.71 o
   2 -14   4       11.05        6.96      1.59 o
   3 -14   4        4.16        4.28      1.44 o
   4 -14   4        0.61       -0.75      1.36 o
   5 -14   4        4.41        0.26      1.58 o
   6 -14   4        1.85        3.28      2.04 o
  -6 -13   4       11.73        6.45      2.98 o
  -5 -13   4       45.67       36.25      7.77 o
  -4 -13   4        0.20       -2.37      2.68 o
  -3 -13   4      113.08      117.55      4.14 o
  -2 -13   4       22.95       22.27      1.98 o
  -1 -13   4       53.56       54.80      2.70 o
   0 -13   4        5.35        5.44      1.56 o
   1 -13   4        4.19        3.75      1.24 o
   2 -13   4       59.31       67.14      2.88 o
   3 -13   4       21.00       18.68      1.72 o
   4 -13   4       44.37       47.10      2.53 o
   5 -13   4        0.02       -1.32      1.32 o
   6 -13   4        1.75        1.38      1.91 o
  -6 -12   4        3.17       -1.07      1.81 o
  -5 -12   4       31.30       26.10      4.05 o
  -4 -12   4       40.37       32.95      5.59 o
  -3 -12   4        5.57        6.10      1.76 o
  -2 -12   4      269.50      282.89      5.46 o
  -1 -12   4      233.27      242.96      4.56 o
   0 -12   4      917.46      903.44      8.78 o
   1 -12   4      151.60      115.34      3.25 o
   2 -12   4      289.86      298.63      4.95 o
   3 -12   4       21.29       20.73      1.63 o
   4 -12   4       69.76       73.59      3.03 o
   5 -12   4       12.96       11.50      1.86 o
   6 -12   4        0.02       -1.61      1.61 o
   7 -12   4        0.01       -1.32      1.65 o
  -7 -11   4      134.23      127.87      4.42 o
  -6 -11   4        0.18       -1.17      1.66 o
  -5 -11   4      177.82      175.54      5.15 o
  -4 -11   4      158.49      171.93      4.25 o
  -3 -11   4        2.54        0.00      1.52 o
  -2 -11   4       48.00       54.18      2.46 o
  -1 -11   4        5.62        6.58      1.03 o
   0 -11   4        3.17        1.70      0.90 o
   1 -11   4       18.55       16.47      1.44 o
   2 -11   4       63.69       60.36      2.17 o
   3 -11   4        5.79        5.04      1.14 o
   4 -11   4      188.69      192.80      3.82 o
   5 -11   4        0.03       -1.35      1.35 o
   6 -11   4        6.22        5.26      1.80 o
   7 -11   4       23.64       21.93      2.62 o
  -7 -10   4        0.82        0.46      1.75 o
  -6 -10   4        0.01       -1.42      1.42 o
  -5 -10   4       12.34       14.19      2.06 o
  -4 -10   4      253.12      256.91      5.59 o
  -3 -10   4        1.30       -0.58      1.24 o
  -2 -10   4      287.75      293.05      6.28 o
  -1 -10   4        0.23       -0.66      0.66 o
   0 -10   4       11.73       23.05      1.26 o
   1 -10   4       13.48       12.03      0.90 o
   2 -10   4      421.66      430.95      4.91 o
   3 -10   4        7.69        7.10      0.88 o
   4 -10   4      602.58      581.34      6.51 o
   5 -10   4        5.23        6.21      1.46 o
   6 -10   4       26.94       22.98      2.30 o
   7 -10   4        0.62       -1.55      1.67 o
   8 -10   4        7.48        4.50      2.08 o
  -8  -9   4       23.28       24.80      2.92 o
  -7  -9   4       75.58       82.52      3.44 o
  -6  -9   4        8.36        3.58      1.95 o
  -5  -9   4       35.23       26.12      2.31 o
  -4  -9   4      618.15      599.85      7.69 o
  -3  -9   4       68.38       65.65      2.30 o
  -2  -9   4      142.85      131.06      2.28 o
  -1  -9   4        0.42       -0.19      0.94 o
   0  -9   4        3.01        3.11      0.80 o
   1  -9   4       18.85       19.11      1.04 o
   2  -9   4       61.80       62.81      1.30 o
   3  -9   4       29.71       31.56      1.14 o
   4  -9   4      566.48      546.40      5.29 o
   5  -9   4        2.26        1.36      1.06 o
   6  -9   4        2.65        2.38      1.06 o
   7  -9   4       86.02       93.90      4.29 o
   8  -9   4        0.29        2.75      1.58 o
  -8  -8   4        2.10        3.01      2.08 o
  -7  -8   4        1.48        2.58      1.48 o
  -6  -8   4       19.73       17.93      2.35 o
  -5  -8   4       42.06       36.44      1.96 o
  -4  -8   4      270.20      263.97      3.64 o
  -3  -8   4       89.25       76.69      2.14 o
  -2  -8   4      551.48      503.79      5.01 o
  -1  -8   4       44.86       57.70      1.67 o
   0  -8   4     3449.71     3460.61     26.13 o
   1  -8   4     1709.10     1705.50     11.10 o
   2  -8   4      644.39      597.21      4.71 o
   3  -8   4      529.14      570.39      4.80 o
   4  -8   4      282.83      289.38      3.51 o
   5  -8   4        8.32        6.89      1.13 o
   6  -8   4        3.11        0.39      0.97 o
   7  -8   4       32.59       33.11      2.05 o
   8  -8   4        0.48        3.05      2.33 o
  -8  -7   4       27.48       28.04      2.73 o
  -7  -7   4       25.61       28.41      2.23 o
  -6  -7   4       31.50       26.35      2.03 o
  -5  -7   4      324.55      285.80      3.93 o
  -4  -7   4      427.40      447.77      4.93 o
  -3  -7   4      159.14      146.74      1.97 o
  -2  -7   4      111.21      109.57      1.51 o
  -1  -7   4       11.65       10.99      0.73 o
   0  -7   4       23.62       24.00      1.11 o
   1  -7   4        2.08        2.65      0.60 o
   2  -7   4      232.93      234.67      2.45 o
   3  -7   4       21.08       26.11      1.04 o
   4  -7   4      163.59      164.08      2.21 o
   5  -7   4      376.11      384.26      4.65 o
   6  -7   4       35.78       28.69      1.66 o
   7  -7   4       37.21       42.42      2.16 o
   8  -7   4       50.45       52.62      3.79 o
  -9  -6   4        1.98        2.73      2.97 o
  -8  -6   4        0.68        0.78      1.61 o
  -7  -6   4        0.00       -0.05      1.17 o
  -6  -6   4        1.45        1.21      1.15 o
  -5  -6   4       30.19       24.73      1.71 o
  -4  -6   4      352.12      354.85      4.15 o
  -3  -6   4       79.61       71.43      1.24 o
  -2  -6   4     1156.78     1149.82      7.87 o
  -1  -6   4      473.35      478.69      3.99 o
   0  -6   4     1272.63     1292.66      8.69 o
   1  -6   4        0.25        1.73      0.55 o
   2  -6   4     2819.44     2811.13     14.91 o
   3  -6   4      745.48      757.07      5.24 o
   4  -6   4      111.48      101.62      1.59 o
   5  -6   4      250.73      253.08      3.31 o
   6  -6   4        5.85        5.01      1.03 o
   7  -6   4        0.00        0.57      1.10 o
   8  -6   4        7.29        9.54      2.31 o
  -9  -5   4        0.04       -0.74      2.00 o
  -8  -5   4       41.80       44.13      4.41 o
  -7  -5   4       19.61       16.98      1.82 o
  -6  -5   4      862.54      825.34      7.86 o
  -5  -5   4        0.45       -0.66      0.66 o
  -4  -5   4      727.86      668.82      6.44 o
  -3  -5   4       57.35       60.36      1.52 o
  -2  -5   4      265.68      253.72      2.73 o
  -1  -5   4       25.71       26.88      0.76 o
   0  -5   4       15.12       14.94      0.55 o
   1  -5   4       47.98       52.84      0.95 o
   2  -5   4        0.08        0.65      0.41 o
   3  -5   4        0.45        2.75      0.49 o
   4  -5   4       22.31       18.15      0.82 o
   5  -5   4      834.32      814.84      6.92 o
   6  -5   4      110.26      108.61      2.36 o
   7  -5   4        1.45        1.54      0.93 o
   8  -5   4      195.09      181.06      5.76 o
   9  -5   4       23.37       25.14      2.70 o
  -9  -4   4       28.38       26.16      2.91 o
  -8  -4   4        3.72        4.36      1.67 o
  -7  -4   4       18.69       19.71      1.48 o
  -6  -4   4      391.73      402.43      6.88 o
  -5  -4   4       78.01       78.91      1.77 o
  -4  -4   4      906.00      866.74      6.74 o
  -3  -4   4        3.41       -0.24      0.60 o
  -2  -4   4      256.59      265.14      2.82 o
  -1  -4   4     3342.37     3343.31     23.92 o
   0  -4   4     3496.67     3306.62     16.88 o
   1  -4   4      202.28      243.49      2.17 o
   2  -4   4      786.79      710.62      4.58 o
   3  -4   4       96.45      101.75      1.37 o
   4  -4   4      238.51      244.00      2.56 o
   5  -4   4      398.00      384.67      3.49 o
   6  -4   4       75.81       75.46      1.79 o
   7  -4   4        1.42        2.90      1.24 o
   8  -4   4        0.99        4.73      2.12 o
   9  -4   4        1.44        5.02      2.07 o
  -9  -3   4       90.47       98.78      4.03 o
  -8  -3   4       35.97       37.70      3.97 o
  -7  -3   4        0.10       -0.28      1.00 o
  -6  -3   4     3971.54     3886.49     25.57 o
  -5  -3   4      155.09      187.96      2.61 o
  -4  -3   4      699.91      737.70      5.55 o
  -3  -3   4       91.66      147.11      1.81 o
  -2  -3   4      426.59      411.01      3.05 o
  -1  -3   4      110.28      109.85      1.14 o
   0  -3   4      123.53      117.07      1.81 o
   1  -3   4       14.04       14.69      0.53 o
   2  -3   4        3.27        0.41      0.33 o
   3  -3   4      176.93      180.40      1.95 o
   4  -3   4       70.28       70.88      1.08 o
   5  -3   4      450.28      432.68      3.61 o
   6  -3   4      945.27      857.78      8.35 o
   7  -3   4       15.64       15.52      1.84 o
   8  -3   4      196.64      195.21      5.63 o
   9  -3   4       15.13       15.67      2.54 o
  -9  -2   4        2.55        1.65      1.44 o
  -8  -2   4       12.45       16.85      1.83 o
  -7  -2   4        1.39       -1.33      1.33 o
  -6  -2   4      253.70      270.40      3.55 o
  -5  -2   4       35.75       36.23      1.18 o
  -4  -2   4      211.32      243.91      3.18 o
  -3  -2   4      529.82      638.30      4.63 o
  -2  -2   4     4627.29     4656.05     42.96 o
  -1  -2   4      344.05      315.78      2.64 o
   0  -2   4    18921.73    19722.10    228.81 o
   1  -2   4     1855.23     1918.33      9.12 o
   2  -2   4        7.74       11.73      0.48 o
   3  -2   4      477.01      467.11      3.01 o
   4  -2   4        6.69        6.65      0.41 o
   5  -2   4      138.19      124.58      2.43 o
   6  -2   4      420.80      403.58      5.29 o
   7  -2   4       19.08       20.27      1.98 o
   8  -2   4        1.51        4.00      1.61 o
   9  -2   4        9.49        5.11      2.27 o
  -9  -1   4       18.68       16.00      1.97 o
  -8  -1   4      416.71      393.68      6.28 o
  -7  -1   4      126.37      116.45      3.67 o
  -6  -1   4     1039.24     1051.90      8.56 o
  -5  -1   4      855.33      824.68      6.19 o
  -4  -1   4       51.82       59.40      1.21 o
  -3  -1   4       46.84       75.98      1.11 o
  -2  -1   4     1692.22     1741.13     11.15 o
  -1  -1   4       39.49       29.69      1.08 o
   0  -1   4       53.42       56.77      1.28 o
   1  -1   4       37.42       35.97      0.62 o
   2  -1   4       23.90       25.98      0.59 o
   3  -1   4        3.44        6.77      0.38 o
   4  -1   4       57.51       44.81      1.37 o
   5  -1   4       70.06       54.02      1.57 o
   6  -1   4      884.10      782.25      9.21 o
   7  -1   4       15.32       10.63      1.66 o
   8  -1   4        0.16       -0.57      1.58 o
   9  -1   4       22.82       17.87      2.64 o
  -9   0   4        9.87       10.95      1.75 o
  -8   0   4        4.70        7.77      1.55 o
  -7   0   4        9.42        7.61      1.46 o
  -6   0   4       10.17        5.82      1.23 o
  -5   0   4      181.54      166.98      3.19 o
  -4   0   4       71.04       69.12      2.05 o
  -3   0   4      171.15      238.32      2.85 o
  -2   0   4      647.30      634.04      4.88 o
  -1   0   4     1097.17     1056.28      5.74 o
   0   0   4     1325.64     1247.00      6.55 o
   1   0   4      289.49      280.96      2.32 o
   2   0   4     1119.50     1192.85      7.66 o
   3   0   4      768.89      870.70      6.83 o
   4   0   4      171.09      148.62      2.45 o
   5   0   4       31.59       24.79      1.75 o
   6   0   4      102.41       88.41      2.69 o
   7   0   4        3.44        4.85      1.32 o
   8   0   4        0.13       -0.29      1.32 o
   9   0   4        1.51        0.04      1.54 o
  -9   1   4        1.13        0.51      1.48 o
  -8   1   4      124.61      120.45      3.75 o
  -7   1   4      219.78      215.06      4.34 o
  -6   1   4       15.17       12.74      1.34 o
  -5   1   4      276.32      263.26      4.13 o
  -4   1   4     1634.18     1683.75     15.76 o
  -3   1   4       15.18       10.39      0.53 o
  -2   1   4      978.30      937.80      7.83 o
  -1   1   4        0.08       -0.36      0.55 o
   0   1   4       23.13       22.35      0.83 o
   1   1   4      165.23      172.77      1.67 o
   2   1   4       15.68       17.51      0.81 o
   3   1   4        7.65       11.89      0.93 o
   4   1   4       18.80       22.14      1.00 o
   5   1   4      182.12      167.49      3.09 o
   6   1   4       27.83       25.96      1.80 o
   7   1   4        0.13        1.64      1.54 o
   8   1   4        1.07       -0.82      1.32 o
  -9   2   4        9.98       11.26      1.88 o
  -8   2   4       54.72       68.21      3.07 o
  -7   2   4        5.43        8.52      1.67 o
  -6   2   4       39.43       40.21      2.47 o
  -5   2   4       77.74       88.52      2.08 o
  -4   2   4      144.74      160.11      2.41 o
  -3   2   4     1551.32     1761.20     14.28 o
  -2   2   4       68.93       89.32      1.96 o
  -1   2   4     1668.07     1831.70     12.39 o
   0   2   4     8774.15     8869.32     72.46 o
   1   2   4      177.36      182.45      1.91 o
   2   2   4      140.97      142.22      1.75 o
   3   2   4       31.37       30.79      0.75 o
   4   2   4      105.89       94.21      1.39 o
   5   2   4      221.96      210.32      3.95 o
   6   2   4        3.30        4.14      1.33 o
   7   2   4        6.03        6.50      1.58 o
   8   2   4        0.13       -0.63      1.42 o
  -9   3   4        0.14        0.41      1.59 o
  -8   3   4      345.87      361.83      5.50 o
  -7   3   4        3.99        7.58      1.38 o
  -6   3   4     1795.48     1778.70     19.37 o
  -5   3   4      170.00      189.91      3.02 o
  -4   3   4        3.33        0.77      0.65 o
  -3   3   4       64.66       80.55      1.74 o
  -2   3   4      157.96      169.22      3.01 o
  -1   3   4       31.62       36.89      1.81 o
   0   3   4       47.66       52.67      1.21 o
   1   3   4       52.12       54.16      1.12 o
   2   3   4       23.32       31.56      1.01 o
   3   3   4      306.88      304.89      2.94 o
   4   3   4        1.39        3.27      0.44 o
   5   3   4      441.97      404.15      3.90 o
   6   3   4       13.11       14.96      1.71 o
   7   3   4       31.72       26.47      2.67 o
   8   3   4       43.67       32.81      3.12 o
  -9   4   4       10.43        6.01      1.85 o
  -8   4   4       12.58       16.11      1.76 o
  -7   4   4       13.94       16.38      1.79 o
  -6   4   4       87.83       93.95      3.55 o
  -5   4   4      290.24      299.65      5.41 o
  -4   4   4      202.21      221.47      3.37 o
  -3   4   4      612.07      602.89      6.29 o
  -2   4   4      526.48      542.95      6.53 o
  -1   4   4      218.81      240.35      3.30 o
   0   4   4     2815.81     2870.85     19.35 o
   1   4   4      687.83      599.38      4.51 o
   2   4   4      171.23      193.44      2.23 o
   3   4   4      417.80      404.24      4.49 o
   4   4   4      351.58      353.48      5.02 o
   5   4   4       97.90       83.60      2.41 o
   6   4   4       52.91       44.94      4.37 o
   7   4   4       19.25       18.85      2.44 o
   8   4   4        1.97        1.09      1.83 o
  -9   5   4        0.15        0.44      1.63 o
  -8   5   4      171.81      177.29      4.08 o
  -7   5   4      289.29      300.47      6.50 o
  -6   5   4      135.50      123.05      4.47 o
  -5   5   4     2123.97     2114.85     21.76 o
  -4   5   4      298.34      278.68      4.11 o
  -3   5   4      239.91      217.42      4.03 o
  -2   5   4      292.79      282.67      4.38 o
  -1   5   4       36.11       36.19      1.59 o
   0   5   4        0.47       -0.36      0.62 o
   1   5   4      104.52      102.10      1.56 o
   2   5   4       15.00       15.28      0.84 o
   3   5   4      352.96      337.78      3.47 o
   4   5   4      307.22      309.62      4.86 o
   5   5   4      200.74      189.27      4.24 o
   6   5   4      175.21      185.18      6.57 o
   7   5   4      112.96      132.83      6.52 o
   8   5   4       27.82       29.51      3.98 o
  -9   6   4        0.13        1.80      1.72 o
  -8   6   4        1.12        2.13      1.46 o
  -7   6   4        3.72        3.26      1.40 o
  -6   6   4        4.02        4.31      1.63 o
  -5   6   4      291.56      290.62      5.58 o
  -4   6   4      383.57      360.80      5.67 o
  -3   6   4       72.50       54.92      2.44 o
  -2   6   4     1375.03     1323.32     13.32 o
  -1   6   4      419.18      442.98      5.41 o
   0   6   4       29.89       22.83      1.35 o
   1   6   4     1273.35     1305.78      9.41 o
   2   6   4      118.13      114.88      1.89 o
   3   6   4       51.16       53.81      1.48 o
   4   6   4      223.80      230.28      4.30 o
   5   6   4        1.35        2.58      1.35 o
   6   6   4       28.11       25.53      3.23 o
   7   6   4        2.71        5.20      2.58 o
  -8   7   4        1.61        3.28      1.48 o
  -7   7   4       10.00       12.62      2.12 o
  -6   7   4      165.06      159.72      4.34 o
  -5   7   4      124.24      124.78      3.83 o
  -4   7   4      805.86      815.30      9.92 o
  -3   7   4      113.66      113.92      3.46 o
  -2   7   4       85.50       78.97      2.79 o
  -1   7   4       18.20       16.07      1.48 o
   0   7   4        1.69        1.85      0.90 o
   1   7   4       87.25       92.29      1.89 o
   2   7   4      295.55      299.52      3.50 o
   3   7   4      332.54      333.04      4.97 o
   4   7   4      308.59      310.53      6.06 o
   5   7   4        2.17        6.50      1.65 o
   6   7   4       60.23       59.50      4.38 o
   7   7   4      103.87      125.06      7.94 o
  -8   8   4        0.04        0.35      1.50 o
  -7   8   4        0.06        0.29      1.96 o
  -6   8   4        6.53        6.68      1.81 o
  -5   8   4       55.14       58.19      3.16 o
  -4   8   4      835.60      825.74     10.22 o
  -3   8   4        2.67        3.91      1.47 o
  -2   8   4      507.43      491.79      6.96 o
  -1   8   4      348.69      330.93      5.42 o
   0   8   4      284.97      313.64      4.31 o
   1   8   4     2044.44     2100.08     14.77 o
   2   8   4      524.72      528.34      5.17 o
   3   8   4     1274.00     1305.78     12.85 o
   4   8   4        6.70        5.24      1.60 o
   5   8   4       24.88       29.74      3.35 o
   6   8   4        1.53       -1.43      2.63 o
   7   8   4       10.60       10.91      3.69 o
  -8   9   4       13.30       14.93      2.16 o
  -7   9   4       67.37       83.39      4.61 o
  -6   9   4       15.90       15.86      2.26 o
  -5   9   4       38.44       37.02      2.58 o
  -4   9   4      110.84      115.22      3.27 o
  -3   9   4        0.10        3.51      1.45 o
  -2   9   4       39.84       38.08      2.35 o
  -1   9   4       10.67       11.43      1.38 o
   0   9   4        0.28       -0.78      0.79 o
   1   9   4        0.36        1.55      0.98 o
   2   9   4      238.24      243.13      3.79 o
   3   9   4       51.26       76.09      4.76 o
   4   9   4       13.06       13.10      2.17 o
   5   9   4       69.67       74.61      4.10 o
   6   9   4        0.29        0.48      2.28 o
  -7  10   4        0.66       -1.83      2.41 o
  -6  10   4       10.47        7.21      2.46 o
  -5  10   4        2.08        2.55      1.67 o
  -4  10   4      200.64      208.20      4.78 o
  -3  10   4      124.26      126.14      3.48 o
  -2  10   4        0.14       -0.45      1.28 o
  -1  10   4      512.51      509.25      6.47 o
   0  10   4      296.86      321.12      5.59 o
   1  10   4       64.68       72.52      4.80 o
   2  10   4      540.04      530.26      9.33 o
   3  10   4       48.89       64.74      6.10 o
   4  10   4        0.03        0.50      2.00 o
   5  10   4       68.80       72.12      5.24 o
   6  10   4       20.19       17.28      3.63 o
  -7  11   4       16.52       20.35      3.04 o
  -6  11   4      233.70      273.26      7.73 o
  -5  11   4       17.23       17.78      2.23 o
  -4  11   4      114.66      114.44      3.90 o
  -3  11   4        1.77        1.57      1.51 o
  -2  11   4        4.50        2.84      1.49 o
  -1  11   4        1.41        1.56      1.47 o
   0  11   4        3.88        4.16      1.76 o
   1  11   4        0.33       -0.02      1.26 o
   2  11   4       18.48       23.07      2.88 o
   3  11   4       10.03       16.80      2.74 o
   4  11   4       36.65       39.59      3.28 o
   5  11   4       45.37       43.35      3.92 o
  -6  12   4       21.74       21.46      3.27 o
  -5  12   4        0.53        2.26      1.84 o
  -4  12   4       31.75       31.64      2.59 o
  -3  12   4        8.81        3.54      2.47 o
  -2  12   4       22.90       14.94      2.51 o
  -1  12   4       46.65       48.49      3.60 o
   0  12   4       16.29       11.48      1.92 o
   1  12   4       13.33       11.24      2.63 o
   2  12   4       31.75       38.40      3.36 o
   3  12   4      162.29      181.58     10.87 o
   4  12   4       35.40       31.71      3.38 o
  -5  13   4        5.89        5.54      1.88 o
  -4  13   4        2.97        0.80      1.70 o
  -3  13   4        2.02        0.66      2.19 o
  -2  13   4       14.69        9.91      2.43 o
  -1  13   4        1.47       -1.79      1.79 o
   0  13   4        0.17       -1.67      1.67 o
   1  13   4        1.80       -1.25      4.57 o
   2  13   4        0.23       -0.17      2.27 o
   3  13   4       72.86       91.12      6.61 o
   4  13   4       24.56       20.83      4.20 o
  -4  14   4        2.00        1.60      2.12 o
  -3  14   4        0.85       -2.00      2.00 o
  -2  14   4       26.38       22.12      3.17 o
  -1  14   4       14.91       22.69      4.48 o
   0  14   4       32.35       35.65      5.77 o
   1  14   4        6.32        5.99      2.68 o
   2  14   4        0.64        1.20      3.37 o
  -3  15   4        3.34        1.30      2.47 o
  -2  15   4        0.47       -1.50      2.52 o
  -1  15   4        0.00       -0.46      2.36 o
   0  15   4        0.48       -4.62      4.62 o
   1  15   4        0.21       -4.29      4.29 o
  -2 -17   5        4.25        0.11      2.67 o
  -1 -17   5        5.48        8.07      2.20 o
   0 -17   5        0.60        4.61      2.41 o
   1 -17   5        0.07        6.74      2.38 o
   2 -17   5        1.54        3.89      2.24 o
   3 -17   5        0.02        0.26      3.14 o
  -3 -16   5        2.89       -1.65      3.30 o
  -2 -16   5        1.66        0.01      2.51 o
  -1 -16   5       31.30       32.46      2.81 o
   0 -16   5       25.17       21.69      2.44 o
   1 -16   5       79.19       66.90      4.00 o
   2 -16   5      186.49      190.96      5.04 o
   3 -16   5       16.61       12.42      2.58 o
   4 -16   5        1.39       -0.35      1.60 o
  -4 -15   5       68.49       51.77      7.28 o
  -3 -15   5        5.87        2.96      2.61 o
  -2 -15   5        1.75       -0.27      1.93 o
  -1 -15   5       38.64       35.24      3.19 o
   0 -15   5        1.40        0.41      1.86 o
   1 -15   5        0.30        0.59      1.87 o
   2 -15   5       22.39       25.03      2.25 o
   3 -15   5        0.38       -1.37      1.37 o
   4 -15   5        6.93        5.41      1.86 o
   5 -15   5        0.01       -1.54      1.78 o
  -5 -14   5        6.38        1.59      6.60 o
  -4 -14   5       54.65       48.85      8.95 o
  -3 -14   5       12.09        8.22      2.12 o
  -2 -14   5        0.22       -1.16      1.44 o
  -1 -14   5       23.47       24.85      2.23 o
   0 -14   5        9.74        9.30      1.92 o
   1 -14   5       66.98       65.99      3.01 o
   2 -14   5       36.40       39.42      2.13 o
   3 -14   5       40.00       37.04      2.18 o
   4 -14   5        0.58       -0.41      1.38 o
   5 -14   5        3.45        2.46      1.72 o
   6 -14   5        0.00       -2.42      2.42 o
  -6 -13   5       28.17       34.62      4.27 o
  -5 -13   5       18.27       15.31      7.81 o
  -4 -13   5       23.30       19.56      5.89 o
  -3 -13   5       76.89       85.67      3.95 o
  -2 -13   5       83.12       88.41      3.24 o
  -1 -13   5       54.37       55.80      2.90 o
   0 -13   5       11.94       14.53      1.51 o
   1 -13   5        8.76        9.52      1.42 o
   2 -13   5       74.72       81.34      2.56 o
   3 -13   5        8.64        6.94      1.39 o
   4 -13   5       14.37       12.77      1.76 o
   5 -13   5       11.35       11.71      1.92 o
   6 -13   5        0.16       -1.70      1.70 o
  -6 -12   5        1.37       -1.60      2.22 o
  -5 -12   5       10.35        5.82      2.19 o
  -4 -12   5       89.03       83.74      5.46 o
  -3 -12   5      130.83      131.43      4.14 o
  -2 -12   5       76.55       88.49      2.94 o
  -1 -12   5       70.50       68.74      4.56 o
   0 -12   5     1894.26     1897.55     15.42 o
   1 -12   5     1548.55     1440.63     12.03 o
   2 -12   5      237.89      248.52      3.95 o
   3 -12   5       11.52       10.33      1.39 o
   4 -12   5        7.90        6.38      1.76 o
   5 -12   5       19.92       16.39      2.00 o
   6 -12   5        0.21       -1.61      1.61 o
   7 -12   5        1.90        0.56      2.10 o
  -7 -11   5       16.33       12.71      2.89 o
  -6 -11   5        5.68        4.93      1.89 o
  -5 -11   5       40.27       40.10      4.38 o
  -4 -11   5       24.01       20.82      1.98 o
  -3 -11   5      110.98      104.08      3.25 o
  -2 -11   5       92.04       99.03      3.31 o
  -1 -11   5        8.88        5.78      1.21 o
   0 -11   5       25.04       26.30      1.41 o
   1 -11   5        7.14        5.66      0.93 o
   2 -11   5       73.75       71.11      1.98 o
   3 -11   5       21.08       21.44      1.55 o
   4 -11   5       53.17       53.87      2.64 o
   5 -11   5       83.71       81.85      3.34 o
   6 -11   5        5.65        4.41      1.59 o
   7 -11   5       16.24       18.22      2.30 o
  -7 -10   5        0.76       -1.23      1.57 o
  -6 -10   5        7.30        7.12      1.79 o
  -5 -10   5       26.79       20.66      2.35 o
  -4 -10   5       44.29       43.30      2.40 o
  -3 -10   5      331.98      315.90      4.74 o
  -2 -10   5       87.50       78.89      3.08 o
  -1 -10   5        9.49        8.23      1.16 o
   0 -10   5       83.14       74.18      1.78 o
   1 -10   5       54.89       47.86      1.87 o
   2 -10   5      163.04      164.91      2.82 o
   3 -10   5      343.39      342.74      4.11 o
   4 -10   5      360.96      351.24      5.47 o
   5 -10   5      159.81      157.79      3.85 o
   6 -10   5        1.05       -1.11      1.39 o
   7 -10   5        0.11       -0.41      1.58 o
  -8  -9   5       98.38      102.88      6.91 o
  -7  -9   5       55.43       45.86      2.87 o
  -6  -9   5      335.29      348.73      6.16 o
  -5  -9   5       42.48       34.12      2.18 o
  -4  -9   5       41.04       39.36      2.31 o
  -3  -9   5      573.95      585.57      6.57 o
  -2  -9   5       76.78       72.75      2.13 o
  -1  -9   5       46.41       47.35      1.93 o
   0  -9   5        0.03       -0.35      0.58 o
   1  -9   5        0.10        0.35      0.63 o
   2  -9   5      137.06      134.34      2.08 o
   3  -9   5      232.15      232.25      2.86 o
   4  -9   5       80.27       77.24      1.92 o
   5  -9   5      198.64      195.22      3.48 o
   6  -9   5       17.79       17.82      1.73 o
   7  -9   5        0.39        1.12      1.55 o
   8  -9   5      146.35      151.07      6.35 o
  -8  -8   5       12.61       12.92      2.42 o
  -7  -8   5        0.07       -0.84      1.40 o
  -6  -8   5       60.14       67.00      3.06 o
  -5  -8   5       36.44       30.70      2.57 o
  -4  -8   5       96.78       99.47      2.37 o
  -3  -8   5      807.81      828.27      8.22 o
  -2  -8   5      219.26      213.85      3.33 o
  -1  -8   5      682.47      730.73      5.50 o
   0  -8   5      357.21      379.13      3.73 o
   1  -8   5      121.45      136.60      2.15 o
   2  -8   5       48.26       46.40      1.31 o
   3  -8   5      733.36      738.54      6.05 o
   4  -8   5       46.93       45.58      1.59 o
   5  -8   5       16.45       14.97      1.33 o
   6  -8   5        2.55        0.13      1.38 o
   7  -8   5        2.55        2.95      1.55 o
   8  -8   5        0.99        6.93      3.38 o
  -8  -7   5      146.19      164.63      9.29 o
  -7  -7   5      149.01      141.71      3.93 o
  -6  -7   5      498.91      530.04      7.41 o
  -5  -7   5       18.49       13.60      1.39 o
  -4  -7   5       51.20       49.28      1.87 o
  -3  -7   5      498.18      481.76      5.03 o
  -2  -7   5      909.36      914.72      8.28 o
  -1  -7   5        0.70        0.94      0.39 o
   0  -7   5        1.82        0.98      0.52 o
   1  -7   5       60.04       61.50      1.21 o
   2  -7   5       22.74       24.54      0.92 o
   3  -7   5     1301.77     1312.38      8.32 o
   4  -7   5       17.77       14.60      0.93 o
   5  -7   5        7.58        7.55      1.05 o
   6  -7   5      216.78      202.96      3.50 o
   7  -7   5       58.01       62.09      2.45 o
   8  -7   5      120.33      120.75      5.01 o
  -9  -6   5        0.61        4.38      2.41 o
  -8  -6   5        0.80        3.65      2.14 o
  -7  -6   5        0.06       -0.21      1.22 o
  -6  -6   5       41.34       56.06      2.73 o
  -5  -6   5       10.01        8.93      1.16 o
  -4  -6   5        9.45        9.75      1.01 o
  -3  -6   5      737.00      653.01      6.02 o
  -2  -6   5     5143.07     5060.82     36.35 o
  -1  -6   5      128.99      153.54      3.01 o
   0  -6   5     1863.07     1937.92     11.31 o
   1  -6   5     2608.23     2649.50     15.06 o
   2  -6   5      346.52      361.52      3.31 o
   3  -6   5     3810.51     3751.71     20.84 o
   4  -6   5       12.86       18.64      0.92 o
   5  -6   5        0.09        0.89      0.85 o
   6  -6   5       88.91       90.25      2.33 o
   7  -6   5        0.20        1.66      1.52 o
   8  -6   5        4.52       10.23      2.52 o
  -9  -5   5       45.48       51.53      3.96 o
  -8  -5   5      255.49      253.76     11.48 o
  -7  -5   5       18.86       16.66      1.70 o
  -6  -5   5      317.20      336.88      5.69 o
  -5  -5   5      706.75      665.83      5.85 o
  -4  -5   5      349.92      339.25      3.53 o
  -3  -5   5      111.35      100.79      2.07 o
  -2  -5   5      824.63      795.51      6.37 o
  -1  -5   5      376.75      403.82      4.66 o
   0  -5   5        0.00       -0.14      0.40 o
   1  -5   5       30.92       38.75      0.80 o
   2  -5   5      171.80      183.20      1.77 o
   3  -5   5      706.94      707.24      4.98 o
   4  -5   5      282.41      272.90      2.68 o
   5  -5   5       34.47       40.08      1.45 o
   6  -5   5      282.59      261.96      3.68 o
   7  -5   5       84.66       93.33      3.02 o
   8  -5   5        9.23        8.86      2.28 o
  -9  -4   5        1.03        3.39      2.29 o
  -8  -4   5        0.77        1.45      1.53 o
  -7  -4   5        0.03       -1.09      1.09 o
  -6  -4   5      147.82      161.74      3.06 o
  -5  -4   5      273.94      264.49      3.20 o
  -4  -4   5      229.57      217.89      2.70 o
  -3  -4   5      316.50      328.59      3.48 o
  -2  -4   5     2105.84     2123.20     16.97 o
  -1  -4   5     3317.09     3561.65     24.47 o
   0  -4   5     1936.07     2086.71     13.01 o
   1  -4   5     6936.98     7370.65     39.09 o
   2  -4   5     1468.93     1495.46      8.36 o
   3  -4   5      576.45      557.65      4.08 o
   4  -4   5      604.30      571.57      4.57 o
   5  -4   5       86.00       90.72      1.81 o
   6  -4   5       41.22       45.98      1.63 o
   7  -4   5       16.46       19.52      2.14 o
   8  -4   5        0.03        0.15      1.58 o
  -9  -3   5        1.72        1.97      1.86 o
  -8  -3   5      102.60       98.52      3.19 o
  -7  -3   5        9.92        9.33      1.50 o
  -6  -3   5      989.25      924.22      7.83 o
  -5  -3   5      338.17      311.54      3.53 o
  -4  -3   5      426.70      394.56      3.53 o
  -3  -3   5      257.57      267.49      2.75 o
  -2  -3   5        0.26        1.15      0.49 o
  -1  -3   5      314.67      339.18      3.84 o
   0  -3   5       48.41       53.28      1.09 o
   1  -3   5       18.06       19.62      0.63 o
   2  -3   5      210.24      229.51      2.28 o
   3  -3   5        0.57       -0.01      0.28 o
   4  -3   5      250.78      236.08      2.11 o
   5  -3   5      236.11      220.20      2.22 o
   6  -3   5       10.52       12.60      1.31 o
   7  -3   5      577.62      534.60      7.69 o
   8  -3   5       10.67        8.00      1.82 o
  -9  -2   5        0.41       -1.62      1.62 o
  -8  -2   5        7.22        6.43      1.48 o
  -7  -2   5        9.02       12.72      1.53 o
  -6  -2   5       60.53       55.56      2.35 o
  -5  -2   5       25.73       29.87      1.26 o
  -4  -2   5      101.25       96.56      1.39 o
  -3  -2   5      589.00      665.30      5.81 o
  -2  -2   5      940.93     1056.35      8.37 o
  -1  -2   5     2897.40     2977.08     17.79 o
   0  -2   5      870.97     1039.13      6.95 o
   1  -2   5      227.74      175.97      1.97 o
   2  -2   5      168.43      170.84      2.01 o
   3  -2   5      122.51      146.35      1.63 o
   4  -2   5       24.57       21.19      0.43 o
   5  -2   5      159.77      152.75      2.73 o
   6  -2   5       23.56       18.85      1.33 o
   7  -2   5       73.98       78.74      3.00 o
   8  -2   5        8.50        8.50      1.95 o
  -9  -1   5       31.15       26.50      2.24 o
  -8  -1   5       51.71       44.64      2.60 o
  -7  -1   5     1018.96     1001.65     10.71 o
  -6  -1   5       80.64       72.92      3.28 o
  -5  -1   5      339.66      371.81      4.17 o
  -4  -1   5        1.83        1.79      0.39 o
  -3  -1   5      550.09      646.03      4.98 o
  -2  -1   5      321.28      358.01      3.42 o
  -1  -1   5      250.38      250.11      2.26 o
   0  -1   5        0.75       -0.40      0.40 o
   1  -1   5        0.03       -0.30      0.30 o
   2  -1   5       15.56       11.84      0.64 o
   3  -1   5       35.03       37.27      0.79 o
   4  -1   5       29.56       26.48      1.44 o
   5  -1   5      111.30      103.34      2.64 o
   6  -1   5       26.15       16.18      1.48 o
   7  -1   5      675.58      622.58     10.35 o
   8  -1   5       11.63       13.84      1.88 o
  -9   0   5        0.11       -1.15      1.35 o
  -8   0   5       14.53       12.35      1.82 o
  -7   0   5       11.28       17.43      1.73 o
  -6   0   5        0.97       -0.73      0.96 o
  -5   0   5       28.73       26.36      1.49 o
  -4   0   5      212.62      235.80      3.95 o
  -3   0   5      154.82      178.66      2.54 o
  -2   0   5      421.11      490.61      4.74 o
  -1   0   5      523.82      446.53      3.30 o
   0   0   5      471.15      490.90      3.46 o
   1   0   5      134.32       93.17      1.64 o
   2   0   5       23.08       38.61      0.91 o
   3   0   5       62.01       66.54      1.13 o
   4   0   5        0.06        0.15      0.50 o
   5   0   5       14.45       13.10      1.27 o
   6   0   5       24.60       21.14      1.42 o
   7   0   5       60.04       68.63      2.67 o
   8   0   5        8.18        6.64      1.65 o
  -9   1   5        0.20       -1.49      1.49 o
  -8   1   5        4.28        5.20      1.54 o
  -7   1   5      602.00      581.87      7.69 o
  -6   1   5       31.88       30.88      1.97 o
  -5   1   5      324.45      324.67      5.22 o
  -4   1   5       18.31       12.06      1.17 o
  -3   1   5      416.24      464.58      4.91 o
  -2   1   5      483.20      477.21      4.44 o
  -1   1   5      164.11      177.33      1.91 o
   0   1   5        9.93        9.62      0.45 o
   1   1   5      142.36      144.87      1.84 o
   2   1   5        1.90        4.37      0.47 o
   3   1   5        1.73        0.03      0.23 o
   4   1   5       78.96       75.21      1.75 o
   5   1   5       33.91       36.84      2.09 o
   6   1   5      206.12      204.32      4.74 o
   7   1   5      214.69      226.32      4.66 o
   8   1   5        7.42        5.76      2.16 o
  -9   2   5        0.34       -0.76      1.56 o
  -8   2   5       20.20       24.93      2.14 o
  -7   2   5        5.93        8.22      1.53 o
  -6   2   5       17.64       19.05      1.76 o
  -5   2   5      146.28      139.18      3.39 o
  -4   2   5        9.00       10.94      1.18 o
  -3   2   5      251.39      280.94      3.14 o
  -2   2   5     1739.41     1737.59     13.15 o
  -1   2   5      807.51      787.48      6.63 o
   0   2   5      362.21      411.59      3.97 o
   1   2   5     5622.07     5895.98     43.97 o
   2   2   5       12.86       36.35      0.98 o
   3   2   5      242.71      219.76      2.09 o
   4   2   5      308.59      293.60      3.19 o
   5   2   5      117.34      118.60      3.71 o
   6   2   5      126.41      115.89      3.77 o
   7   2   5       22.06       19.06      2.05 o
   8   2   5        0.64        0.28      2.25 o
  -9   3   5        3.41        0.11      1.68 o
  -8   3   5        6.57        3.77      1.48 o
  -7   3   5      151.19      153.58      4.55 o
  -6   3   5        1.09        4.34      1.45 o
  -5   3   5      261.91      223.65      4.24 o
  -4   3   5        1.03        0.99      0.51 o
  -3   3   5      793.13      824.05      7.46 o
  -2   3   5       20.09       12.28      0.86 o
  -1   3   5      355.17      353.44      3.72 o
   0   3   5        5.49        6.71      0.74 o
   1   3   5       76.60       85.64      1.50 o
   2   3   5       78.81       79.87      1.44 o
   3   3   5        8.30        5.53      0.72 o
   4   3   5       52.93       52.03      1.38 o
   5   3   5      209.08      204.67      4.36 o
   6   3   5      196.85      179.85      5.22 o
   7   3   5       78.49       79.02      4.36 o
   8   3   5       25.35       30.35      3.45 o
  -9   4   5       34.76       35.01      2.37 o
  -8   4   5        0.21        0.69      1.57 o
  -7   4   5       16.19       15.83      2.27 o
  -6   4   5        4.25        4.22      1.33 o
  -5   4   5       24.63       18.99      1.72 o
  -4   4   5      259.09      252.10      4.85 o
  -3   4   5      415.53      379.80      4.69 o
  -2   4   5        0.69        3.44      1.06 o
  -1   4   5     2786.83     2735.52     20.04 o
   0   4   5      882.37      953.37      8.70 o
   1   4   5     3714.25     4124.67     26.71 o
   2   4   5     1546.87     1541.04     11.05 o
   3   4   5       64.54       55.51      1.36 o
   4   4   5       18.72       15.33      1.30 o
   5   4   5      343.47      326.55      4.30 o
   6   4   5       11.67        9.55      2.09 o
   7   4   5        0.01        0.32      1.54 o
   8   4   5        1.23        5.46      2.92 o
  -9   5   5      208.55      229.84      4.96 o
  -8   5   5        8.46       14.94      1.77 o
  -7   5   5      673.83      665.95     10.31 o
  -6   5   5      264.04      249.25      5.14 o
  -5   5   5      327.37      318.52      8.06 o
  -4   5   5     1095.18     1100.19     11.06 o
  -3   5   5      255.66      222.42      4.27 o
  -2   5   5        0.75        1.83      0.87 o
  -1   5   5      238.08      234.56      3.52 o
   0   5   5        0.82        0.13      0.51 o
   1   5   5       65.61       70.51      1.74 o
   2   5   5      274.54      283.79      3.46 o
   3   5   5       11.27       11.85      1.46 o
   4   5   5        0.01       -0.94      1.01 o
   5   5   5      237.19      231.90      4.13 o
   6   5   5       23.46       21.55      3.91 o
   7   5   5       67.48       73.11      7.82 o
  -8   6   5        8.20        8.23      1.72 o
  -7   6   5        0.32        1.53      1.77 o
  -6   6   5        0.77        1.39      1.47 o
  -5   6   5        6.22        7.85      1.59 o
  -4   6   5      457.90      475.82      6.98 o
  -3   6   5      387.05      391.62      6.88 o
  -2   6   5       13.80       19.23      1.53 o
  -1   6   5      903.79      996.89      9.86 o
   0   6   5       67.27       74.38      1.86 o
   1   6   5        6.52        7.36      0.80 o
   2   6   5      484.17      481.39      4.79 o
   3   6   5      403.10      405.96      4.70 o
   4   6   5      151.98      148.58      3.45 o
   5   6   5      155.11      145.39      3.84 o
   6   6   5        0.23        1.91      2.42 o
   7   6   5        1.28        3.30      2.55 o
  -8   7   5       55.35       51.59      3.72 o
  -7   7   5        2.32        2.36      1.73 o
  -6   7   5      608.97      596.47     10.58 o
  -5   7   5      194.53      198.08      5.05 o
  -4   7   5      402.25      418.79      6.71 o
  -3   7   5     1291.82     1309.94     14.03 o
  -2   7   5       66.86       70.96      2.88 o
  -1   7   5      124.66      130.04      3.45 o
   0   7   5       20.52       20.77      1.28 o
   1   7   5        0.08        1.96      0.72 o
   2   7   5      401.22      398.95      4.84 o
   3   7   5      276.98      299.46      4.75 o
   4   7   5       82.37       82.26      3.34 o
   5   7   5      150.72      165.49      4.70 o
   6   7   5       52.63       68.18      5.32 o
   7   7   5       58.83       83.26      7.64 o
  -8   8   5        9.94       12.24      2.02 o
  -7   8   5        0.72       -0.67      1.96 o
  -6   8   5       17.79       21.57      2.17 o
  -5   8   5       42.49       41.24      2.81 o
  -4   8   5      211.75      213.56      4.95 o
  -3   8   5     1188.87     1199.12     13.39 o
  -2   8   5       85.07       89.12      3.39 o
  -1   8   5      617.45      638.91      8.28 o
   0   8   5      104.60      101.63      2.74 o
   1   8   5       12.62       13.77      1.20 o
   2   8   5      169.97      166.53      2.94 o
   3   8   5     1049.53     1082.63     12.18 o
   4   8   5      107.99      111.21      4.18 o
   5   8   5        0.70        1.15      2.33 o
   6   8   5        5.94        6.82      2.78 o
  -8   9   5       60.30       79.94      5.50 o
  -7   9   5       12.41       10.32      2.60 o
  -6   9   5       44.80       46.80      3.11 o
  -5   9   5      125.09      128.47      3.95 o
  -4   9   5        8.29       10.36      1.94 o
  -3   9   5      104.55      106.01      3.69 o
  -2   9   5      403.41      416.21      6.77 o
  -1   9   5       10.29        5.90      1.66 o
   0   9   5        2.12        0.87      1.00 o
   1   9   5       49.71       51.37      2.51 o
   2   9   5       35.75       41.91      2.80 o
   3   9   5      456.95      457.30      8.75 o
   4   9   5       31.37       29.41      2.70 o
   5   9   5        1.19        2.19      1.87 o
   6   9   5       61.15       59.14      6.47 o
  -7  10   5        0.26       -1.88      1.88 o
  -6  10   5        2.33        3.64      2.23 o
  -5  10   5       53.30       54.41      3.53 o
  -4  10   5        2.85        3.31      1.74 o
  -3  10   5      104.30      101.93      3.57 o
  -2  10   5      760.34      765.09      8.82 o
  -1  10   5      245.12      246.52      4.48 o
   0  10   5      707.40      744.48      9.27 o
   1  10   5      530.74      541.55      6.79 o
   2  10   5      161.99      188.75      6.12 o
   3  10   5      437.98      468.32      9.12 o
   4  10   5        4.13        4.28      3.43 o
   5  10   5        8.55        8.26      2.32 o
  -7  11   5        1.58       -2.52      5.94 o
  -6  11   5        1.14        0.98      2.26 o
  -5  11   5       75.69       82.06      4.74 o
  -4  11   5        0.29        0.70      1.66 o
  -3  11   5        3.31        2.76      1.59 o
  -2  11   5       34.76       40.38      2.73 o
  -1  11   5       38.31       37.61      3.37 o
   0  11   5        0.06        2.31      1.49 o
   1  11   5       16.85       20.52      3.07 o
   2  11   5       10.12       13.27      2.43 o
   3  11   5       35.22       43.12      4.40 o
   4  11   5        0.10        0.54      1.93 o
   5  11   5        1.81        0.60      2.72 o
  -6  12   5        0.10       -2.54      2.54 o
  -5  12   5        9.37        8.18      2.34 o
  -4  12   5        0.97       -1.61      1.61 o
  -3  12   5       58.13       57.99      4.01 o
  -2  12   5        0.64       -1.99      1.99 o
  -1  12   5      214.37      212.26      5.10 o
   0  12   5        0.98        1.86      1.70 o
   1  12   5      129.89      128.00      5.18 o
   2  12   5       28.41       32.92      3.34 o
   3  12   5       52.61       52.36      4.04 o
   4  12   5       44.38       40.91      4.53 o
  -5  13   5       32.95       33.81      2.99 o
  -4  13   5       37.30       33.34      2.81 o
  -3  13   5       81.45       92.09      5.34 o
  -2  13   5        3.14       -2.05      2.05 o
  -1  13   5        3.72        2.29      2.62 o
   0  13   5        0.83        0.45      2.87 o
   1  13   5       18.46       22.90      3.16 o
   2  13   5        1.66        0.70      2.67 o
   3  13   5        4.91        3.52      3.32 o
  -4  14   5        3.68        3.19      2.35 o
  -3  14   5      100.85      125.35      6.51 o
  -2  14   5        0.01       -1.22      2.48 o
  -1  14   5        2.95       -2.65      2.81 o
   0  14   5        2.56        1.60      2.51 o
   1  14   5       18.98       21.71      3.64 o
   2  14   5       34.01       34.27      5.00 o
  -2 -17   6        5.04        3.87      3.22 o
  -1 -17   6        0.06       -0.12      2.10 o
   0 -17   6        3.57        8.35      2.46 o
   1 -17   6        1.57        5.27      2.24 o
   2 -17   6        2.04        3.43      2.47 o
  -3 -16   6        3.55        3.20      2.59 o
  -2 -16   6       51.05       50.06      4.19 o
  -1 -16   6       18.82       17.52      2.52 o
   0 -16   6      529.76      553.98     15.54 o
   1 -16   6       71.63       51.11      5.75 o
   2 -16   6        6.34        1.16      2.53 o
   3 -16   6        9.79        9.10      2.59 o
   4 -16   6       12.08        9.24      2.15 o
  -4 -15   6        7.15       -1.24      4.69 o
  -3 -15   6       13.07        8.30      2.57 o
  -2 -15   6        8.11        4.68      2.70 o
  -1 -15   6        1.12       -1.61      1.61 o
   0 -15   6        6.61        7.01      2.01 o
   1 -15   6        8.39        3.75      2.93 o
   2 -15   6        0.13        0.03      1.74 o
   3 -15   6        3.14        0.11      1.60 o
   4 -15   6       14.44       10.46      1.94 o
   5 -15   6       14.51       10.67      2.11 o
  -5 -14   6        9.89        3.10      5.01 o
  -4 -14   6        0.00       -1.23      3.48 o
  -3 -14   6        0.64       -1.93      1.93 o
  -2 -14   6        0.96       -1.66      1.66 o
  -1 -14   6        1.88       -1.55      1.55 o
   0 -14   6        0.60        0.28      1.59 o
   1 -14   6        2.51        0.77      1.48 o
   2 -14   6       76.77       75.98      2.74 o
   3 -14   6        0.68       -1.23      1.23 o
   4 -14   6      257.42      268.72      5.50 o
   5 -14   6       14.94       13.21      2.15 o
  -6 -13   6       60.64       66.99      4.90 o
  -5 -13   6        6.46        3.69      3.04 o
  -4 -13   6       84.66       88.94      5.03 o
  -3 -13   6        3.10        1.35      1.94 o
  -2 -13   6      112.19      120.31      4.34 o
  -1 -13   6        7.93        3.93      1.36 o
   0 -13   6        5.86        6.22      1.58 o
   1 -13   6        1.81        1.24      1.11 o
   2 -13   6        4.73        2.22      1.18 o
   3 -13   6        3.88        1.31      1.12 o
   4 -13   6       67.26       63.84      3.08 o
   5 -13   6        7.87        4.71      1.94 o
   6 -13   6       31.81       34.50      3.38 o
  -6 -12   6       24.07       20.74      3.83 o
  -5 -12   6        8.30        5.50      3.14 o
  -4 -12   6        6.86        4.12      2.81 o
  -3 -12   6        0.80       -0.74      1.99 o
  -2 -12   6      199.07      191.99      5.75 o
  -1 -12   6      199.92      194.63      4.11 o
   0 -12   6       42.39       42.00      2.38 o
   1 -12   6      140.75      156.82      3.36 o
   2 -12   6       29.27       25.60      1.45 o
   3 -12   6       27.21       23.09      1.60 o
   4 -12   6       31.35       32.10      2.29 o
   5 -12   6        7.80        6.77      1.75 o
   6 -12   6        1.80        0.04      1.66 o
  -7 -11   6       14.62       17.47      3.86 o
  -6 -11   6      273.66      282.62      6.05 o
  -5 -11   6      102.05       91.08      4.29 o
  -4 -11   6       92.83       83.27      3.75 o
  -3 -11   6       46.71       40.60      2.09 o
  -2 -11   6      367.42      371.68      6.49 o
  -1 -11   6        0.01       -0.48      1.08 o
   0 -11   6       19.40       21.09      1.24 o
   1 -11   6        1.15        2.49      0.97 o
   2 -11   6       33.50       29.22      1.56 o
   3 -11   6       74.63       76.53      2.32 o
   4 -11   6        5.66        3.44      1.51 o
   5 -11   6       28.05       27.22      2.20 o
   6 -11   6       11.00        7.10      1.80 o
   7 -11   6       10.30       17.70      2.51 o
  -7 -10   6        0.33       -1.52      1.61 o
  -6 -10   6        9.27       12.72      1.92 o
  -5 -10   6        1.90       -0.36      1.68 o
  -4 -10   6       49.04       49.02      2.61 o
  -3 -10   6       54.76       53.73      2.15 o
  -2 -10   6      865.38      865.93     10.23 o
  -1 -10   6      318.90      330.91      5.17 o
   0 -10   6      437.93      421.62      4.30 o
   1 -10   6      931.65      930.03      7.58 o
   2 -10   6      142.56      155.56      2.77 o
   3 -10   6      809.45      783.73      7.63 o
   4 -10   6       99.11      103.17      2.87 o
   5 -10   6        7.94        7.83      1.61 o
   6 -10   6       18.61       16.67      2.00 o
   7 -10   6        9.69       10.25      2.05 o
  -8  -9   6      113.19      126.39      5.92 o
  -7  -9   6       15.12       16.62      2.04 o
  -6  -9   6       46.69       56.19      4.75 o
  -5  -9   6      335.34      350.58      7.12 o
  -4  -9   6      413.91      432.71      5.80 o
  -3  -9   6        3.69        1.67      1.19 o
  -2  -9   6      725.83      714.42      7.27 o
  -1  -9   6       85.01       93.04      1.83 o
   0  -9   6        3.44        2.06      0.71 o
   1  -9   6       35.67       35.37      1.45 o
   2  -9   6        8.82        9.94      0.86 o
   3  -9   6      413.28      412.08      4.92 o
   4  -9   6      193.28      197.90      3.62 o
   5  -9   6       15.60       17.20      1.57 o
   6  -9   6      159.85      155.31      3.80 o
   7  -9   6        1.16       -0.96      1.51 o
  -8  -8   6        1.32        5.42      2.24 o
  -7  -8   6       20.97       16.13      2.95 o
  -6  -8   6       65.32       81.49      3.33 o
  -5  -8   6      160.34      163.87      3.24 o
  -4  -8   6      197.08      205.39      3.32 o
  -3  -8   6       80.78       80.38      2.28 o
  -2  -8   6      586.83      582.50      6.15 o
  -1  -8   6      288.66      286.24      2.99 o
   0  -8   6      173.32      153.74      2.19 o
   1  -8   6      278.56      258.90      2.97 o
   2  -8   6     1152.83     1045.63      7.84 o
   3  -8   6       17.19       27.91      1.44 o
   4  -8   6     1106.06     1062.80      8.97 o
   5  -8   6      216.18      211.73      3.35 o
   6  -8   6       17.52       17.19      1.53 o
   7  -8   6        0.41        0.77      1.51 o
   8  -8   6        0.75        1.95      2.69 o
  -8  -7   6        1.28        5.18      2.69 o
  -7  -7   6       14.48       16.27      2.34 o
  -6  -7   6     1565.71     1550.61     14.23 o
  -5  -7   6      182.86      179.51      3.27 o
  -4  -7   6     1702.04     1709.75     13.47 o
  -3  -7   6       57.05       50.68      1.72 o
  -2  -7   6      156.57      167.15      2.86 o
  -1  -7   6      382.46      390.27      3.58 o
   0  -7   6       13.70       13.11      0.55 o
   1  -7   6       81.79       84.79      1.43 o
   2  -7   6      155.72      154.07      2.10 o
   3  -7   6        3.61        6.45      0.82 o
   4  -7   6      808.49      798.60      6.74 o
   5  -7   6      784.74      769.84      6.99 o
   6  -7   6       35.46       38.66      1.97 o
   7  -7   6      494.61      470.60      7.48 o
   8  -7   6       53.63       65.78      7.43 o
  -9  -6   6       23.05       29.40      3.65 o
  -8  -6   6        8.32       11.90      2.56 o
  -7  -6   6        0.03       -0.93      1.52 o
  -6  -6   6       45.22       53.57      2.55 o
  -5  -6   6        7.98       11.62      1.23 o
  -4  -6   6      679.52      673.27      6.53 o
  -3  -6   6       58.95       76.41      1.93 o
  -2  -6   6       10.76       12.70      0.98 o
  -1  -6   6     2909.48     3051.53     24.63 o
   0  -6   6     1561.61     1517.75     10.93 o
   1  -6   6      404.00      438.52      3.37 o
   2  -6   6      618.08      595.49      4.09 o
   3  -6   6       87.97       85.82      1.72 o
   4  -6   6      100.56      101.76      2.05 o
   5  -6   6      389.98      379.75      4.34 o
   6  -6   6      192.39      197.63      3.15 o
   7  -6   6       27.76       31.14      2.17 o
   8  -6   6        0.40        3.29      2.08 o
  -9  -5   6       77.73       84.19      4.99 o
  -8  -5   6       60.11       56.10      5.15 o
  -7  -5   6      133.52      137.93      4.35 o
  -6  -5   6      270.69      270.19      3.60 o
  -5  -5   6      346.85      316.68      3.36 o
  -4  -5   6      424.60      429.13      4.16 o
  -3  -5   6       87.35       82.67      2.31 o
  -2  -5   6      578.97      616.55      6.07 o
  -1  -5   6      453.98      478.30      4.43 o
   0  -5   6      128.23      135.08      2.14 o
   1  -5   6        0.05       -0.08      0.33 o
   2  -5   6      119.51      124.81      1.57 o
   3  -5   6        0.60        0.11      0.62 o
   4  -5   6        0.71        0.87      0.64 o
   5  -5   6      440.32      425.31      4.48 o
   6  -5   6     1157.09     1106.43      9.02 o
   7  -5   6      162.35      153.74      4.45 o
   8  -5   6       97.84       99.43      4.94 o
  -9  -4   6        0.49       -1.98      1.98 o
  -8  -4   6        3.84        5.28      1.68 o
  -7  -4   6       19.64       18.01      2.01 o
  -6  -4   6        0.00       -0.85      0.85 o
  -5  -4   6       92.67       87.58      1.89 o
  -4  -4   6       17.72       14.53      0.98 o
  -3  -4   6       91.13       97.36      1.70 o
  -2  -4   6      839.95      981.72      9.01 o
  -1  -4   6     2039.80     2005.29     14.32 o
   0  -4   6     9987.74    10879.14     93.25 o
   1  -4   6      338.21      410.26      3.23 o
   2  -4   6     1607.45     1602.18      9.97 o
   3  -4   6        5.43        4.04      0.56 o
   4  -4   6        7.40        5.56      0.55 o
   5  -4   6      133.26      123.36      2.18 o
   6  -4   6      120.79      120.20      2.73 o
   7  -4   6        0.91        5.30      1.54 o
   8  -4   6       10.56        7.08      2.51 o
  -9  -3   6        0.44       -1.71      2.50 o
  -8  -3   6      109.03      111.92      4.10 o
  -7  -3   6       35.86       36.23      2.52 o
  -6  -3   6      183.13      177.63      2.86 o
  -5  -3   6      310.65      311.53      3.53 o
  -4  -3   6       40.80       62.64      1.25 o
  -3  -3   6      194.89      202.96      3.50 o
  -2  -3   6      146.60      163.63      2.65 o
  -1  -3   6        9.94        6.07      0.84 o
   0  -3   6      194.05      198.98      2.45 o
   1  -3   6        1.68        2.37      0.51 o
   2  -3   6      129.29      130.56      1.87 o
   3  -3   6        2.93        1.08      0.40 o
   4  -3   6      138.97      134.90      1.56 o
   5  -3   6      225.30      208.94      3.39 o
   6  -3   6      122.96      115.35      3.15 o
   7  -3   6        0.10        3.70      1.56 o
   8  -3   6        1.29       -1.62      1.62 o
  -9  -2   6        1.48       -1.56      1.56 o
  -8  -2   6        0.02        2.07      1.34 o
  -7  -2   6        1.32        8.25      1.47 o
  -6  -2   6       89.22       89.24      3.40 o
  -5  -2   6       52.34       48.77      1.47 o
  -4  -2   6      141.27      177.46      2.12 o
  -3  -2   6      299.83      298.17      3.42 o
  -2  -2   6       25.15       29.04      1.15 o
  -1  -2   6       10.89       33.31      1.40 o
   0  -2   6     7074.83     6883.97     45.99 o
   1  -2   6      300.99      299.57      2.95 o
   2  -2   6      145.59      167.40      1.97 o
   3  -2   6      227.85      212.22      2.24 o
   4  -2   6        6.74        8.44      0.49 o
   5  -2   6      198.31      196.32      3.98 o
   6  -2   6       15.56       14.64      1.87 o
   7  -2   6        0.05        3.65      1.40 o
   8  -2   6        5.43        7.14      1.82 o
  -9  -1   6        3.99        0.84      1.88 o
  -8  -1   6      171.69      179.08      4.30 o
  -7  -1   6        0.01        1.73      1.40 o
  -6  -1   6      699.99      680.00      8.01 o
  -5  -1   6       13.84        9.05      1.12 o
  -4  -1   6      152.50      155.57      2.61 o
  -3  -1   6        5.61        2.69      0.66 o
  -2  -1   6       21.40       12.55      0.66 o
  -1  -1   6       11.34        7.57      0.62 o
   0  -1   6      112.23      122.04      2.94 o
   1  -1   6       28.27       31.54      1.07 o
   2  -1   6        3.35        4.90      0.48 o
   3  -1   6      102.03       94.81      1.26 o
   4  -1   6       15.95       15.05      1.37 o
   5  -1   6      556.68      524.53      5.98 o
   6  -1   6      259.44      259.25      4.19 o
   7  -1   6        6.04        7.88      1.40 o
   8  -1   6      115.35      114.11      4.03 o
  -9   0   6        1.12       -1.25      1.46 o
  -8   0   6        4.05        3.72      1.54 o
  -7   0   6       13.97       11.56      1.55 o
  -6   0   6       73.61       72.97      2.66 o
  -5   0   6       23.12       22.40      1.56 o
  -4   0   6      107.62      104.50      1.89 o
  -3   0   6      297.08      339.78      4.16 o
  -2   0   6      177.01      129.13      1.74 o
  -1   0   6      732.80      734.16      5.37 o
   0   0   6     4293.10     4368.44     28.63 o
   1   0   6      261.09      341.91      3.52 o
   2   0   6      239.89      302.20      3.10 o
   3   0   6       97.66       88.84      1.22 o
   4   0   6      358.70      362.14      6.55 o
   5   0   6      237.28      231.07      4.62 o
   6   0   6       75.58       83.77      3.01 o
   7   0   6        0.38        4.02      1.38 o
   8   0   6        0.54        1.27      1.46 o
  -9   1   6        6.36        7.78      1.87 o
  -8   1   6      140.46      133.08      3.82 o
  -7   1   6       25.50       21.31      1.87 o
  -6   1   6      492.73      463.04      7.45 o
  -5   1   6       66.55       62.40      2.36 o
  -4   1   6       28.91       33.70      1.06 o
  -3   1   6       26.97       29.34      1.26 o
  -2   1   6       11.18        3.40      0.52 o
  -1   1   6      374.96      395.52      3.59 o
   0   1   6        4.86        3.31      0.48 o
   1   1   6        4.69        8.21      0.63 o
   2   1   6        1.60        1.74      0.48 o
   3   1   6       19.42       22.66      0.75 o
   4   1   6      316.61      300.14      5.45 o
   5   1   6      253.19      246.88      5.38 o
   6   1   6      274.36      269.50      5.46 o
   7   1   6       99.59      105.36      3.78 o
   8   1   6       36.26       32.11      3.20 o
  -9   2   6       26.89       24.66      2.37 o
  -8   2   6        0.49        1.01      1.44 o
  -7   2   6       11.88       12.92      1.95 o
  -6   2   6        7.97        5.40      1.43 o
  -5   2   6       16.05       10.45      1.36 o
  -4   2   6        0.22        1.03      0.53 o
  -3   2   6       27.42       40.83      1.49 o
  -2   2   6        2.11       20.92      1.08 o
  -1   2   6     4042.41     4702.96     33.19 o
   0   2   6        6.46       27.95      1.19 o
   1   2   6      106.20       71.51      1.35 o
   2   2   6       80.11       66.17      1.46 o
   3   2   6        4.72        4.11      0.59 o
   4   2   6      326.99      302.30      3.36 o
   5   2   6      205.42      203.77      4.93 o
   6   2   6       75.16       80.63      3.20 o
   7   2   6        0.01        2.35      1.91 o
   8   2   6        0.56        2.23      1.86 o
  -9   3   6       58.49       67.44      5.67 o
  -8   3   6        2.61        2.46      1.48 o
  -7   3   6       69.63       65.51      3.38 o
  -6   3   6      207.46      190.25      4.45 o
  -5   3   6       74.75       71.83      2.75 o
  -4   3   6       95.29       78.66      1.66 o
  -3   3   6      300.09      322.48      3.74 o
  -2   3   6       72.16       75.56      1.72 o
  -1   3   6      565.56      639.72      5.88 o
   0   3   6        4.46        3.69      0.84 o
   1   3   6        0.07        1.31      0.65 o
   2   3   6        0.26        0.90      0.51 o
   3   3   6       96.86       91.30      2.46 o
   4   3   6       15.21       14.73      1.19 o
   5   3   6       84.12       84.93      3.56 o
   6   3   6      113.66      127.16      3.88 o
   7   3   6        3.10        1.86      1.86 o
   8   3   6        1.24        1.51      2.60 o
  -9   4   6       23.96       30.09      2.35 o
  -8   4   6        5.79        5.10      1.77 o
  -7   4   6        8.32       10.82      2.57 o
  -6   4   6       10.48        9.40      1.60 o
  -5   4   6       39.69       43.73      2.55 o
  -4   4   6      195.32      186.86      3.25 o
  -3   4   6      266.36      322.17      3.98 o
  -2   4   6      898.39      966.24      8.45 o
  -1   4   6     1537.96     1749.86     12.84 o
   0   4   6     1158.95     1312.08     11.49 o
   1   4   6      867.83      934.71      7.89 o
   2   4   6       19.53       12.42      0.88 o
   3   4   6     2030.49     2092.92     18.10 o
   4   4   6       52.23       48.53      1.95 o
   5   4   6        3.33        2.92      1.03 o
   6   4   6       40.66       35.41      3.17 o
   7   4   6        3.41        5.65      2.48 o
  -9   5   6        0.01        8.82      2.31 o
  -8   5   6      217.73      220.79      7.28 o
  -7   5   6       12.42        5.99      2.73 o
  -6   5   6      469.57      445.99      7.21 o
  -5   5   6      236.22      264.80      5.20 o
  -4   5   6      110.12      126.78      3.24 o
  -3   5   6      252.49      264.46      4.79 o
  -2   5   6      455.46      489.02      5.67 o
  -1   5   6       28.17       22.64      1.29 o
   0   5   6       19.07       18.36      1.31 o
   1   5   6        3.37        4.16      1.02 o
   2   5   6       12.07       13.24      0.96 o
   3   5   6      326.99      341.80      4.98 o
   4   5   6       33.10       29.44      1.98 o
   5   5   6        0.18       -0.31      1.00 o
   6   5   6       82.03       86.29      5.57 o
   7   5   6       31.25       36.28      4.35 o
  -8   6   6       20.81       23.05      2.68 o
  -7   6   6        4.06        4.45      2.11 o
  -6   6   6        4.65        6.03      1.56 o
  -5   6   6       45.42       47.89      3.91 o
  -4   6   6      119.52      128.49      3.83 o
  -3   6   6       12.22       14.80      1.69 o
  -2   6   6      640.50      656.25      8.36 o
  -1   6   6      346.76      393.08      4.67 o
   0   6   6      731.72      725.38      6.95 o
   1   6   6     1257.88     1301.75     11.74 o
   2   6   6      300.63      299.16      4.04 o
   3   6   6      648.82      652.49      8.39 o
   4   6   6       64.29       58.12      2.70 o
   5   6   6       26.24       25.85      2.12 o
   6   6   6        2.99        3.26      3.82 o
   7   6   6       15.49       19.78      3.43 o
  -8   7   6       91.18       93.40      3.82 o
  -7   7   6       75.77       74.41      4.91 o
  -6   7   6       16.95       22.23      2.47 o
  -5   7   6      828.39      817.30     11.41 o
  -4   7   6      420.31      441.56      7.16 o
  -3   7   6       69.20       69.41      3.35 o
  -2   7   6      367.65      373.79      6.12 o
  -1   7   6       36.03       36.10      1.84 o
   0   7   6        0.51       -0.96      0.96 o
   1   7   6       43.94       42.16      1.88 o
   2   7   6        9.90        7.69      1.50 o
   3   7   6      103.49      115.33      3.47 o
   4   7   6      133.37      144.82      3.83 o
   5   7   6       10.18       10.17      1.89 o
   6   7   6       58.06       56.09      4.69 o
  -8   8   6       27.04       29.43      2.82 o
  -7   8   6        3.17        1.62      2.04 o
  -6   8   6       28.20       25.24      2.98 o
  -5   8   6       56.71       55.55      3.10 o
  -4   8   6      105.16      102.32      4.09 o
  -3   8   6      132.32      140.99      4.32 o
  -2   8   6       22.71       19.44      2.08 o
  -1   8   6      107.20      101.96      2.87 o
   0   8   6       26.74       34.27      1.73 o
   1   8   6      118.02      112.27      2.85 o
   2   8   6        2.57        0.05      1.07 o
   3   8   6      317.96      306.31      5.66 o
   4   8   6      384.45      389.54      7.63 o
   5   8   6       29.10       26.72      2.58 o
   6   8   6        2.27        3.59      2.60 o
  -7   9   6       30.13       28.58      2.95 o
  -6   9   6      100.14       93.07      4.06 o
  -5   9   6       82.83       93.40      4.96 o
  -4   9   6      385.79      373.87      6.90 o
  -3   9   6       15.17       21.76      3.00 o
  -2   9   6        9.84        8.16      1.87 o
  -1   9   6       60.91       52.63      3.03 o
   0   9   6        0.94       -1.21      1.21 o
   1   9   6       35.88       35.06      2.13 o
   2   9   6        2.55        1.98      2.07 o
   3   9   6        7.67       11.44      2.34 o
   4   9   6      124.51      128.35      4.80 o
   5   9   6       97.14      108.18      5.72 o
  -7  10   6        8.45        5.72      3.87 o
  -6  10   6        0.44       -1.73      1.73 o
  -5  10   6        0.84        0.03      1.95 o
  -4  10   6       79.03       72.76      3.37 o
  -3  10   6       16.07       16.71      2.35 o
  -2  10   6        4.07        2.25      1.78 o
  -1  10   6      372.60      406.06      6.05 o
   0  10   6        1.87        1.62      1.60 o
   1  10   6      371.68      381.43      6.90 o
   2  10   6        1.24        4.80      2.14 o
   3  10   6        2.60        4.55      2.27 o
   4  10   6       67.28       79.66      4.49 o
   5  10   6       20.81       21.53      2.89 o
  -6  11   6        3.03        0.02      2.12 o
  -5  11   6       29.37       29.22      2.70 o
  -4  11   6        4.83        2.84      1.83 o
  -3  11   6       15.55       16.98      3.12 o
  -2  11   6        0.33       -0.51      1.65 o
  -1  11   6       52.64       56.09      4.06 o
   0  11   6        1.94        2.15      1.48 o
   1  11   6        9.33       13.17      2.63 o
   2  11   6        0.49        1.17      2.38 o
   3  11   6       22.63       25.92      3.13 o
   4  11   6        1.51       -0.37      2.30 o
  -5  12   6        5.84        8.33      2.47 o
  -4  12   6       11.58        9.50      2.04 o
  -3  12   6       85.02       82.80      5.03 o
  -2  12   6        2.26        0.10      1.99 o
  -1  12   6      167.31      191.12      5.14 o
   0  12   6      160.51      154.67      8.70 o
   1  12   6       76.33       99.52      5.38 o
   2  12   6      153.24      155.36      6.42 o
   3  12   6       10.92        8.11      4.14 o
  -4  13   6        1.82        1.07      2.09 o
  -3  13   6      159.52      169.99      5.52 o
  -2  13   6       17.64       22.85      3.79 o
  -1  13   6       12.37       14.95      4.05 o
   0  13   6        0.06        1.68      2.67 o
   1  13   6       13.07       10.51      6.54 o
   2  13   6       38.24       44.42      4.35 o
  -3  14   6       42.74       43.18      3.83 o
  -2  14   6       30.71       38.21      5.17 o
  -1  14   6       37.77       45.64      3.72 o
   0  14   6        3.32       -0.94      3.14 o
  -2 -17   7        2.10       -2.23      2.32 o
  -1 -17   7        0.57       -2.09      2.09 o
   0 -17   7        3.28        3.69      2.13 o
   1 -17   7        0.54        2.38      2.17 o
   2 -17   7        1.87        1.46      2.47 o
  -3 -16   7       34.02       30.71      3.66 o
  -2 -16   7        0.49       -0.51      2.06 o
  -1 -16   7        7.27        8.12      2.38 o
   0 -16   7      185.21      190.52      8.29 o
   1 -16   7      238.21      237.22      5.90 o
   2 -16   7        5.09        2.72      2.26 o
   3 -16   7        0.51       -2.11      2.11 o
   4 -16   7        2.07       -1.16      2.69 o
  -4 -15   7        6.31        4.86      3.21 o
  -3 -15   7        6.40        3.87      3.01 o
  -2 -15   7        0.00       -2.27      3.10 o
  -1 -15   7        0.29       -1.61      1.61 o
   0 -15   7        4.94        4.14      1.63 o
   1 -15   7        0.01       -1.48      1.83 o
   2 -15   7        2.89        0.92      1.40 o
   3 -15   7        0.02       -2.53      2.53 o
   4 -15   7       43.36       35.67      2.70 o
  -5 -14   7       17.25       12.68      4.27 o
  -4 -14   7        0.74        2.52      3.00 o
  -3 -14   7       68.52       72.03      4.65 o
  -2 -14   7       29.70       28.79      2.70 o
  -1 -14   7        0.19       -1.67      1.67 o
   0 -14   7        4.01        2.56      1.52 o
   1 -14   7        0.52       -1.49      1.49 o
   2 -14   7       32.52       32.60      2.45 o
   3 -14   7        0.55       -1.48      1.48 o
   4 -14   7       26.31       15.95      2.14 o
   5 -14   7       33.30       31.08      2.60 o
  -6 -13   7       98.48      115.65      7.90 o
  -5 -13   7       45.11       50.25      5.78 o
  -4 -13   7       10.27        6.84      3.29 o
  -3 -13   7       12.27        8.45      3.81 o
  -2 -13   7       14.66        8.00      2.55 o
  -1 -13   7        5.50        3.70      1.51 o
   0 -13   7        3.87       -0.51      1.33 o
   1 -13   7        0.05       -1.48      1.48 o
   2 -13   7        2.28       -0.52      1.04 o
   3 -13   7        2.99        1.22      1.42 o
   4 -13   7        0.17       -1.33      1.33 o
   5 -13   7       18.20       15.76      2.24 o
   6 -13   7       40.81       36.17      2.70 o
  -6 -12   7       13.19       13.51      3.19 o
  -5 -12   7       83.85       86.26      4.90 o
  -4 -12   7        5.91        3.33      1.73 o
  -3 -12   7        0.82       -1.57      1.57 o
  -2 -12   7       22.80       20.57      2.15 o
  -1 -12   7       64.21       65.12      3.18 o
   0 -12   7      534.23      531.07      7.00 o
   1 -12   7       39.41       34.46      1.75 o
   2 -12   7        0.77        0.38      0.98 o
   3 -12   7      154.46      158.32      3.49 o
   4 -12   7       17.09       11.34      1.57 o
   5 -12   7       43.32       43.26      2.81 o
   6 -12   7        2.24        3.64      1.82 o
  -7 -11   7        0.17       -1.85      1.93 o
  -6 -11   7      290.29      321.09      7.27 o
  -5 -11   7       68.13       60.81      3.18 o
  -4 -11   7       37.46       37.17      2.15 o
  -3 -11   7      106.22      113.22      4.03 o
  -2 -11   7        2.72        3.21      1.56 o
  -1 -11   7      150.20      153.79      3.43 o
   0 -11   7        3.81        2.89      0.90 o
   1 -11   7        0.02        0.52      0.89 o
   2 -11   7       15.69       15.33      1.32 o
   3 -11   7       85.03       80.81      2.46 o
   4 -11   7        1.42        3.40      1.38 o
   5 -11   7       50.86       54.21      3.47 o
   6 -11   7       13.33       14.09      1.91 o
   7 -11   7       77.06       82.31      3.90 o
  -7 -10   7        0.11       -1.94      1.94 o
  -6 -10   7       24.46       25.74      2.34 o
  -5 -10   7        7.23        6.93      1.48 o
  -4 -10   7       15.89       12.76      1.56 o
  -3 -10   7      335.47      318.07      4.83 o
  -2 -10   7      650.78      660.33      7.09 o
  -1 -10   7     1557.90     1500.28     12.83 o
   0 -10   7      150.32      142.82      2.51 o
   1 -10   7      574.70      542.21      5.63 o
   2 -10   7      414.20      394.69      4.57 o
   3 -10   7      578.41      565.75      6.19 o
   4 -10   7       57.67       55.25      2.58 o
   5 -10   7       79.86       77.74      3.30 o
   6 -10   7       22.19       22.79      2.44 o
   7 -10   7        3.80        4.15      1.86 o
  -8  -9   7      111.50      134.28      6.77 o
  -7  -9   7      119.87      114.74      4.85 o
  -6  -9   7        9.86        8.97      1.69 o
  -5  -9   7      129.15      120.74      3.21 o
  -4  -9   7        3.06        3.91      1.27 o
  -3  -9   7      674.27      640.08      7.12 o
  -2  -9   7      197.88      199.47      3.35 o
  -1  -9   7      333.25      313.60      3.29 o
   0  -9   7       15.28       15.41      1.17 o
   1  -9   7       85.14       83.39      1.91 o
   2  -9   7       15.82       20.35      1.42 o
   3  -9   7        0.17        4.60      1.29 o
   4  -9   7        0.01        0.13      1.22 o
   5  -9   7       11.76       13.36      1.62 o
   6  -9   7       37.36       35.77      2.35 o
   7  -9   7       39.88       35.63      3.32 o
  -8  -8   7        4.52       10.67      2.48 o
  -7  -8   7        0.24        1.09      1.69 o
  -6  -8   7       26.03       23.53      2.11 o
  -5  -8   7       37.28       41.67      3.01 o
  -4  -8   7       37.20       39.01      1.90 o
  -3  -8   7      273.85      276.81      4.18 o
  -2  -8   7     1402.88     1357.15     11.73 o
  -1  -8   7        0.05        2.85      0.78 o
   0  -8   7      324.36      319.35      3.37 o
   1  -8   7      785.32      807.51      6.02 o
   2  -8   7      511.78      526.71      4.65 o
   3  -8   7     1767.52     1725.81     12.65 o
   4  -8   7       58.35       65.50      2.58 o
   5  -8   7      137.45      141.60      3.18 o
   6  -8   7       13.15       12.52      1.51 o
   7  -8   7        2.72        4.83      1.96 o
  -8  -7   7      303.29      333.38     11.63 o
  -7  -7   7        0.01        0.25      1.85 o
  -6  -7   7       31.38       22.86      1.74 o
  -5  -7   7      541.68      547.63      6.13 o
  -4  -7   7       83.20       78.40      2.38 o
  -3  -7   7     1649.11     1685.72     13.11 o
  -2  -7   7      162.00      150.68      2.61 o
  -1  -7   7       20.92       18.12      1.29 o
   0  -7   7        0.03        0.42      0.63 o
   1  -7   7       32.53       31.57      1.09 o
   2  -7   7      146.94      148.81      1.94 o
   3  -7   7      314.74      307.53      3.43 o
   4  -7   7        8.15        9.55      1.24 o
   5  -7   7      282.52      287.34      4.54 o
   6  -7   7       31.48       32.27      1.67 o
   7  -7   7        0.76        2.92      1.58 o
   8  -7   7       12.47        4.95      3.50 o
  -8  -6   7       18.61       24.23      3.77 o
  -7  -6   7        0.25        0.55      1.72 o
  -6  -6   7        0.02        0.13      1.18 o
  -5  -6   7       24.10       22.97      1.48 o
  -4  -6   7        1.99        1.36      0.95 o
  -3  -6   7     1546.23     1579.91     12.33 o
  -2  -6   7       18.88       29.48      1.55 o
  -1  -6   7      100.75      112.16      2.38 o
   0  -6   7        1.87        0.72      0.48 o
   1  -6   7      124.36      120.87      2.39 o
   2  -6   7      100.82      113.58      1.63 o
   3  -6   7     1324.82     1207.08      9.27 o
   4  -6   7      190.11      189.98      3.20 o
   5  -6   7       12.31       12.13      1.41 o
   6  -6   7        1.44        3.64      1.02 o
   7  -6   7       52.36       53.09      4.22 o
   8  -6   7        1.88        0.43      2.62 o
  -9  -5   7        0.29       -2.44      2.44 o
  -8  -5   7      226.57      218.98      7.53 o
  -7  -5   7      574.60      548.79      8.73 o
  -6  -5   7        7.04        5.00      1.13 o
  -5  -5   7      512.44      485.69      4.45 o
  -4  -5   7      238.11      244.82      2.96 o
  -3  -5   7     1129.83     1123.17      8.74 o
  -2  -5   7      183.06      159.52      2.09 o
  -1  -5   7        7.96        5.97      0.61 o
   0  -5   7       17.07       17.47      1.05 o
   1  -5   7       12.14       12.27      0.73 o
   2  -5   7        4.04        3.41      0.66 o
   3  -5   7       57.15       50.17      1.30 o
   4  -5   7      352.50      335.07      4.26 o
   5  -5   7       13.27       13.60      1.23 o
   6  -5   7      309.45      307.24      4.71 o
   7  -5   7      429.24      402.93      7.40 o
   8  -5   7      120.84       99.63      4.80 o
  -9  -4   7        3.64        1.06      2.24 o
  -8  -4   7        0.01        2.20      2.41 o
  -7  -4   7        0.64        6.97      1.88 o
  -6  -4   7        2.49        3.43      1.09 o
  -5  -4   7       61.31       57.35      1.47 o
  -4  -4   7       48.80       33.78      1.28 o
  -3  -4   7      194.41      182.35      3.27 o
  -2  -4   7     1438.91     1360.95     11.94 o
  -1  -4   7      983.74      864.81      7.56 o
   0  -4   7     1688.19     1936.56     17.27 o
   1  -4   7      422.93      322.60      3.78 o
   2  -4   7        4.85        7.70      0.67 o
   3  -4   7      253.31      250.21      2.91 o
   4  -4   7      429.65      412.34      9.50 o
   5  -4   7        4.52        4.63      0.85 o
   6  -4   7       15.15       16.50      1.76 o
   7  -4   7       56.04       68.67      3.58 o
   8  -4   7        5.93        4.51      2.48 o
  -9  -3   7        5.07        3.72      2.12 o
  -8  -3   7       12.24       12.22      2.23 o
  -7  -3   7      536.08      517.19      7.01 o
  -6  -3   7      229.37      211.51      3.60 o
  -5  -3   7      272.70      263.46      3.12 o
  -4  -3   7       54.18       35.41      1.52 o
  -3  -3   7       64.64       61.89      1.93 o
  -2  -3   7      530.58      553.77      5.97 o
  -1  -3   7      205.43      191.81      2.94 o
   0  -3   7        1.40        2.59      0.73 o
   1  -3   7       20.41       26.71      1.04 o
   2  -3   7      189.26      191.20      2.28 o
   3  -3   7        0.37        0.21      0.39 o
   4  -3   7       57.66       61.38      1.44 o
   5  -3   7       25.78       25.80      2.26 o
   6  -3   7       94.65       96.04      3.53 o
   7  -3   7      393.96      376.87      7.11 o
   8  -3   7        0.25        1.76      1.88 o
  -9  -2   7        0.00       -1.52      1.52 o
  -8  -2   7        4.69        5.45      1.72 o
  -7  -2   7        1.01        1.31      1.30 o
  -6  -2   7       30.11       30.01      2.01 o
  -5  -2   7       25.38       23.27      1.51 o
  -4  -2   7        2.14        2.54      0.46 o
  -3  -2   7      417.92      440.95      5.15 o
  -2  -2   7        8.38        8.54      0.87 o
  -1  -2   7     2007.76     2052.23     14.27 o
   0  -2   7     1822.14     1881.25     12.73 o
   1  -2   7     5207.97     5619.74     48.23 o
   2  -2   7      127.32      127.62      1.94 o
   3  -2   7        4.36        5.48      0.66 o
   4  -2   7      648.38      640.44      6.55 o
   5  -2   7       27.16       28.10      2.00 o
   6  -2   7       59.28       63.15      2.88 o
   7  -2   7        1.81        5.47      1.54 o
   8  -2   7        0.36        1.70      1.97 o
  -9  -1   7       32.04       23.79      2.63 o
  -8  -1   7       22.58       24.23      2.12 o
  -7  -1   7      134.96      131.28      3.70 o
  -6  -1   7      188.87      191.04      3.96 o
  -5  -1   7       26.61       18.68      1.62 o
  -4  -1   7        3.62        2.47      0.78 o
  -3  -1   7      131.60      140.89      2.67 o
  -2  -1   7        4.15        4.30      0.59 o
  -1  -1   7      157.16      153.07      2.05 o
   0  -1   7       60.14       68.01      1.38 o
   1  -1   7       44.59       48.54      1.44 o
   2  -1   7        0.82        0.54      0.44 o
   3  -1   7      144.80      131.97      1.72 o
   4  -1   7      105.57       98.30      1.68 o
   5  -1   7       56.95       61.59      3.34 o
   6  -1   7      431.70      420.12      7.05 o
   7  -1   7      139.31      138.97      4.92 o
   8  -1   7        0.43        1.38      2.05 o
  -9   0   7        1.98        1.26      1.82 o
  -8   0   7        2.15       -1.14      1.43 o
  -7   0   7       12.30       12.76      2.14 o
  -6   0   7        2.92        2.29      1.17 o
  -5   0   7        4.44        3.30      1.12 o
  -4   0   7        0.29       -0.67      0.67 o
  -3   0   7        0.37       -0.08      0.59 o
  -2   0   7       37.10       42.29      1.21 o
  -1   0   7      378.32      332.69      3.24 o
   0   0   7      121.27      142.23      1.91 o
   1   0   7     2223.04     2360.80     15.24 o
   2   0   7       73.64       71.86      1.46 o
   3   0   7       74.35       76.67      1.37 o
   4   0   7      117.74      113.81      1.51 o
   5   0   7      435.96      420.36      6.55 o
   6   0   7       80.87       90.20      3.14 o
   7   0   7        4.37        6.54      1.70 o
   8   0   7        1.31        3.41      1.63 o
  -9   1   7       45.52       50.57      3.11 o
  -8   1   7       41.04       38.94      3.69 o
  -7   1   7      284.09      287.75      6.07 o
  -6   1   7        1.41        0.87      1.15 o
  -5   1   7      131.02      147.88      3.69 o
  -4   1   7        7.25        6.27      0.77 o
  -3   1   7        0.12        2.34      0.67 o
  -2   1   7       18.15       14.15      1.01 o
  -1   1   7       84.81       83.13      1.79 o
   0   1   7       21.00       21.20      0.82 o
   1   1   7        0.27        0.81      0.55 o
   2   1   7       17.35       15.02      0.88 o
   3   1   7        8.42        7.88      0.67 o
   4   1   7       21.61       15.25      1.01 o
   5   1   7      704.66      660.68      9.62 o
   6   1   7      139.37      138.11      3.77 o
   7   1   7      427.02      416.36      7.43 o
   8   1   7       12.15       13.66      2.80 o
  -9   2   7        4.53       11.76      2.17 o
  -8   2   7        6.90        5.61      1.54 o
  -7   2   7       16.50       15.77      1.98 o
  -6   2   7       14.92       14.55      1.88 o
  -5   2   7       47.64       49.48      2.60 o
  -4   2   7       37.75       37.84      1.44 o
  -3   2   7       94.83       80.10      2.12 o
  -2   2   7      244.04      226.98      2.97 o
  -1   2   7     1220.89     1294.09     10.44 o
   0   2   7     1773.38     1852.72     15.21 o
   1   2   7      634.09      580.68      4.67 o
   2   2   7      144.84      151.55      2.16 o
   3   2   7       14.82       13.53      1.24 o
   4   2   7        6.48        5.34      0.97 o
   5   2   7      382.86      370.86      6.93 o
   6   2   7       28.49       28.24      2.18 o
   7   2   7       33.62       45.77      4.64 o
  -9   3   7      223.87      253.67      5.97 o
  -8   3   7       15.53       16.47      2.41 o
  -7   3   7      193.85      202.86      6.84 o
  -6   3   7      178.58      161.54      4.28 o
  -5   3   7      198.80      185.54      4.34 o
  -4   3   7      206.48      210.05      2.95 o
  -3   3   7      146.53      141.93      2.39 o
  -2   3   7      132.69      138.13      2.44 o
  -1   3   7      124.80      128.63      2.57 o
   0   3   7       42.76       45.71      1.70 o
   1   3   7        2.79        1.68      0.70 o
   2   3   7       28.41       29.50      1.11 o
   3   3   7      137.91      154.86      4.63 o
   4   3   7       99.71      103.47      2.64 o
   5   3   7      201.13      197.24      5.70 o
   6   3   7        0.75        2.90      2.08 o
   7   3   7      195.84      224.59      8.56 o
  -9   4   7       15.30       23.47      2.86 o
  -8   4   7        1.82        3.31      2.13 o
  -7   4   7        0.77        0.10      2.14 o
  -6   4   7       58.78       54.25      2.84 o
  -5   4   7        0.27        2.45      1.43 o
  -4   4   7      217.95      220.60      4.62 o
  -3   4   7      623.66      658.76      6.61 o
  -2   4   7       96.31       99.90      2.17 o
  -1   4   7     1516.91     1513.43     13.16 o
   0   4   7      339.48      396.88      4.99 o
   1   4   7      123.39      108.72      2.45 o
   2   4   7      270.85      244.45      3.39 o
   3   4   7     2384.92     2319.64     20.04 o
   4   4   7      683.74      690.51      7.95 o
   5   4   7       86.73       80.75      4.03 o
   6   4   7        0.70        2.18      1.92 o
   7   4   7        4.43        8.74      2.91 o
  -8   5   7       29.65       35.93      3.10 o
  -7   5   7       96.82       98.43      4.83 o
  -6   5   7       62.09       64.66      3.22 o
  -5   5   7        0.00       -0.89      1.54 o
  -4   5   7      281.73      279.04      5.00 o
  -3   5   7      119.61      115.52      2.55 o
  -2   5   7        0.01        0.72      0.67 o
  -1   5   7       48.92       52.27      2.08 o
   0   5   7        0.15       -0.77      0.77 o
   1   5   7        1.67        1.99      0.99 o
   2   5   7        0.09       -0.88      0.90 o
   3   5   7      412.37      422.90      6.40 o
   4   5   7      152.93      163.98      4.34 o
   5   5   7       26.56       28.78      2.95 o
   6   5   7        0.88       -1.78      2.05 o
   7   5   7        1.73        3.92      3.01 o
  -8   6   7        2.70        5.85      2.32 o
  -7   6   7        0.56       -0.43      2.24 o
  -6   6   7        1.09       -1.41      1.41 o
  -5   6   7       89.22       99.40      3.76 o
  -4   6   7        0.21        2.71      1.32 o
  -3   6   7      461.71      444.79      5.47 o
  -2   6   7      564.32      540.95      5.97 o
  -1   6   7      237.62      237.89      3.34 o
   0   6   7      207.41      184.64      3.49 o
   1   6   7       15.87        8.51      1.28 o
   2   6   7      325.45      340.42      5.58 o
   3   6   7      870.17      882.58     10.57 o
   4   6   7       81.59       86.47      3.86 o
   5   6   7        0.41       -0.74      1.69 o
   6   6   7        0.95       -0.63      2.22 o
  -8   7   7      101.52      117.20     10.43 o
  -7   7   7      105.08       89.58      5.52 o
  -6   7   7        4.01       -0.26      1.70 o
  -5   7   7       42.84       46.64      2.76 o
  -4   7   7       46.17       49.35      2.96 o
  -3   7   7      314.02      323.39      6.14 o
  -2   7   7        0.57       -1.17      1.17 o
  -1   7   7       18.78       16.76      1.64 o
   0   7   7        2.18        0.48      1.10 o
   1   7   7        8.20        4.50      1.24 o
   2   7   7        5.64        8.28      1.63 o
   3   7   7        5.96        8.12      1.73 o
   4   7   7       11.69       13.22      1.77 o
   5   7   7        2.28        2.71      2.67 o
   6   7   7       11.46        5.49      3.02 o
  -7   8   7        7.24        7.42      2.46 o
  -6   8   7        0.05       -1.80      1.80 o
  -5   8   7       16.51       17.33      2.45 o
  -4   8   7       18.95       13.37      2.15 o
  -3   8   7      273.89      283.50      5.95 o
  -2   8   7       16.65       16.46      1.76 o
  -1   8   7       28.63       21.00      2.19 o
   0   8   7        0.72       -1.00      1.00 o
   1   8   7       25.56       19.28      1.88 o
   2   8   7      262.06      271.78      6.01 o
   3   8   7        2.61        0.04      1.86 o
   4   8   7        1.06        1.45      1.80 o
   5   8   7        0.62        0.33      1.63 o
  -7   9   7       14.54       13.40      4.23 o
  -6   9   7        1.98       -2.26      4.60 o
  -5   9   7       50.47       55.50      6.34 o
  -4   9   7        0.03       -0.17      1.79 o
  -3   9   7      615.42      663.60      9.67 o
  -2   9   7       63.75       68.32      4.13 o
  -1   9   7        3.47       -0.04      1.30 o
   0   9   7        4.05        0.48      1.55 o
   1   9   7        1.12       -1.01      1.71 o
   2   9   7       38.30       35.58      3.05 o
   3   9   7        4.84        4.75      2.16 o
   4   9   7        0.06        0.57      1.89 o
   5   9   7       20.70       16.79      3.86 o
  -6  10   7        0.10       -1.87      1.87 o
  -5  10   7       30.03       31.07      3.12 o
  -4  10   7        0.54       -1.24      1.73 o
  -3  10   7      385.12      405.51      7.40 o
  -2  10   7       55.97       53.59      3.81 o
  -1  10   7       46.70       46.39      3.65 o
   0  10   7        3.61        1.70      1.40 o
   1  10   7        3.41        4.24      1.73 o
   2  10   7      190.94      211.68      6.42 o
   3  10   7       54.73       53.21      4.26 o
   4  10   7        0.01       -2.20      2.20 o
  -6  11   7       25.47       23.10      3.14 o
  -5  11   7       32.46       33.30      2.87 o
  -4  11   7       59.21       65.91      5.13 o
  -3  11   7       81.33       97.41      5.38 o
  -2  11   7        0.04        0.89      1.73 o
  -1  11   7        5.73        3.77      2.46 o
   0  11   7        0.00        0.45      1.56 o
   1  11   7        2.02       -0.23      3.45 o
   2  11   7        3.27        1.38      4.34 o
   3  11   7        0.65       -1.13      2.71 o
  -5  12   7        3.59        1.73      2.17 o
  -4  12   7       10.70       14.57      2.57 o
  -3  12   7       17.63       12.73      2.72 o
  -2  12   7      156.66      165.69      4.58 o
  -1  12   7       10.72        9.94      1.85 o
   0  12   7      140.62      152.28      7.04 o
   1  12   7       74.57       88.90      5.34 o
   2  12   7       40.35       42.23      4.25 o
  -3  13   7        2.95        2.14      2.20 o
  -2  13   7       61.27       71.30      4.56 o
  -1  13   7        0.07       -1.68      2.25 o
   0  13   7        0.92        2.01      2.39 o
   1  13   7        1.09        0.27      2.71 o
  -1 -17   8        6.48        1.78      2.58 o
   0 -17   8        0.15       -0.13      2.24 o
   1 -17   8        0.84        1.63      2.19 o
   2 -17   8        0.77       -3.17      3.17 o
  -3 -16   8        1.80        0.90      2.43 o
  -2 -16   8        6.05        1.69      2.44 o
  -1 -16   8        7.12        4.34      2.51 o
   0 -16   8       10.92        3.24      2.17 o
   1 -16   8       84.55       91.95      5.72 o
   2 -16   8        3.75       -1.52      2.59 o
   3 -16   8        7.79        4.09      2.13 o
  -4 -15   8        6.63        0.57      4.92 o
  -3 -15   8       13.53        1.88      4.80 o
  -2 -15   8        8.08        7.10      2.38 o
  -1 -15   8        0.50       -2.18      2.18 o
   0 -15   8        0.62       -1.54      1.65 o
   1 -15   8        0.23       -1.90      1.90 o
   2 -15   8        9.01        5.70      2.05 o
   3 -15   8        4.46        0.06      2.37 o
   4 -15   8        0.21       -1.97      1.97 o
  -5 -14   8        0.14        0.14      4.16 o
  -4 -14   8       39.27       40.26      6.15 o
  -3 -14   8        2.79        0.92      2.34 o
  -2 -14   8      229.01      240.28      5.98 o
  -1 -14   8        0.91       -1.33      2.20 o
   0 -14   8       89.57       88.59      3.75 o
   1 -14   8       31.11       31.54      2.72 o
   2 -14   8        1.00       -1.46      1.46 o
   3 -14   8       49.61       42.85      2.61 o
   4 -14   8        2.72       -1.60      1.60 o
   5 -14   8        0.00       -1.57      1.57 o
  -6 -13   8        4.07        1.21      3.48 o
  -5 -13   8       85.64      100.70      5.27 o
  -4 -13   8       31.80       32.41      3.24 o
  -3 -13   8        0.77       -1.71      1.71 o
  -2 -13   8       60.47       50.70      4.28 o
  -1 -13   8        0.85        2.08      3.60 o
   0 -13   8        2.43       -0.70      1.49 o
   1 -13   8        0.55       -1.71      1.71 o
   2 -13   8        0.02       -1.42      1.42 o
   3 -13   8       11.23        8.97      1.79 o
   4 -13   8        1.66       -1.59      1.59 o
   5 -13   8        0.20       -1.67      1.67 o
   6 -13   8       19.57       18.25      3.34 o
  -6 -12   8       14.44        7.65      8.00 o
  -5 -12   8       23.48       21.26      4.24 o
  -4 -12   8       29.23       27.84      2.63 o
  -3 -12   8        1.37       -1.52      1.62 o
  -2 -12   8       56.09       41.94      2.73 o
  -1 -12   8        2.89        0.44      1.60 o
   0 -12   8        0.08       -1.67      1.67 o
   1 -12   8      101.42       93.47      2.68 o
   2 -12   8       18.84       21.26      1.63 o
   3 -12   8       12.55       13.41      1.78 o
   4 -12   8      115.28      113.75      3.29 o
   5 -12   8        0.90       -1.59      1.59 o
   6 -12   8       27.60       25.05      2.39 o
  -7 -11   8        0.38        0.08      3.24 o
  -6 -11   8       63.41       41.03      8.75 o
  -5 -11   8      155.45      153.89      5.61 o
  -4 -11   8      129.58      131.97      4.24 o
  -3 -11   8       32.41       28.42      2.50 o
  -2 -11   8        3.04        2.49      1.49 o
  -1 -11   8        0.70       -1.12      1.12 o
   0 -11   8        0.23       -0.97      0.97 o
   1 -11   8        1.80        0.86      0.89 o
   2 -11   8       62.45       58.48      2.26 o
   3 -11   8        0.57        1.05      1.32 o
   4 -11   8      180.62      187.85      4.21 o
   5 -11   8        4.87        3.42      1.47 o
   6 -11   8        6.11        4.63      1.72 o
  -7 -10   8        6.61        5.00      3.81 o
  -6 -10   8        3.26        1.57      2.05 o
  -5 -10   8       30.13       30.67      2.08 o
  -4 -10   8      200.68      205.49      4.11 o
  -3 -10   8      226.97      244.18      4.26 o
  -2 -10   8       96.93       87.29      3.20 o
  -1 -10   8        5.86        3.89      1.43 o
   0 -10   8       20.94       19.76      1.28 o
   1 -10   8        0.07       -0.75      0.75 o
   2 -10   8      142.75      141.55      2.92 o
   3 -10   8       31.61       27.92      1.94 o
   4 -10   8      104.65      111.19      3.11 o
   5 -10   8       12.11       13.35      1.60 o
   6 -10   8        3.53        3.71      1.48 o
   7 -10   8       38.70       44.85      4.99 o
  -8  -9   8       67.81       86.69      5.23 o
  -7  -9   8      139.45      147.20      8.24 o
  -6  -9   8        2.37        0.94      1.45 o
  -5  -9   8       30.31       30.07      2.04 o
  -4  -9   8      512.71      517.75      6.57 o
  -3  -9   8      175.03      187.74      4.06 o
  -2  -9   8       58.76       56.97      2.07 o
  -1  -9   8       16.81       17.25      1.19 o
   0  -9   8        1.97        0.96      0.75 o
   1  -9   8       48.66       44.97      1.46 o
   2  -9   8        0.78        1.45      0.90 o
   3  -9   8       51.06       59.79      2.47 o
   4  -9   8        9.40        8.85      1.53 o
   5  -9   8       85.60       85.91      3.02 o
   6  -9   8       69.29       64.38      2.85 o
   7  -9   8      106.42      109.14      5.01 o
  -8  -8   8        1.68        7.53      2.67 o
  -7  -8   8        9.68       13.21      2.45 o
  -6  -8   8        8.16        7.54      1.97 o
  -5  -8   8        4.30        3.40      1.18 o
  -4  -8   8      313.24      316.05      4.40 o
  -3  -8   8      308.61      334.04      4.78 o
  -2  -8   8      575.95      553.71      6.17 o
  -1  -8   8      807.99      780.47      7.10 o
   0  -8   8        1.54        2.97      1.35 o
   1  -8   8        5.54        0.38      0.44 o
   2  -8   8      501.34      510.19      5.17 o
   3  -8   8      161.57      141.65      2.70 o
   4  -8   8      308.05      286.67      4.58 o
   5  -8   8        0.03       -0.45      1.21 o
   6  -8   8        9.55       10.00      1.46 o
   7  -8   8       12.30        8.04      2.07 o
  -8  -7   8        1.18        6.42      2.29 o
  -7  -7   8      195.17      206.27      6.00 o
  -6  -7   8      229.45      231.90      5.20 o
  -5  -7   8       13.38       11.41      1.29 o
  -4  -7   8      738.03      688.25      7.00 o
  -3  -7   8      350.08      344.47      4.68 o
  -2  -7   8      450.51      443.37      5.83 o
  -1  -7   8       22.96       17.82      1.31 o
   0  -7   8       30.54       27.91      1.45 o
   1  -7   8        0.58       -0.26      0.61 o
   2  -7   8       19.78       20.57      1.09 o
   3  -7   8       45.01       43.20      1.97 o
   4  -7   8      228.66      226.57      3.98 o
   5  -7   8       17.23       18.75      1.65 o
   6  -7   8        1.87        0.60      1.08 o
   7  -7   8        0.71       -2.12      2.12 o
  -8  -6   8        0.05        4.99      2.13 o
  -7  -6   8        1.19        3.22      1.89 o
  -6  -6   8       25.91       31.11      2.42 o
  -5  -6   8        4.45        4.34      1.14 o
  -4  -6   8       15.73       11.95      1.28 o
  -3  -6   8      663.94      636.95      6.83 o
  -2  -6   8       26.31       31.54      1.65 o
  -1  -6   8      172.35      151.79      2.29 o
   0  -6   8     3296.70     3184.19     27.58 o
   1  -6   8      174.56      202.63      2.58 o
   2  -6   8      595.54      546.69      4.90 o
   3  -6   8       10.06       12.67      1.19 o
   4  -6   8      974.58      985.98      9.12 o
   5  -6   8       11.43       10.63      1.45 o
   6  -6   8        0.00       -0.92      1.80 o
   7  -6   8        1.90        3.82      2.41 o
  -8  -5   8      178.24      184.29      8.20 o
  -7  -5   8       15.83       17.69      2.15 o
  -6  -5   8      921.27      906.46     10.37 o
  -5  -5   8      171.30      160.11      3.23 o
  -4  -5   8      118.76      121.92      2.21 o
  -3  -5   8      166.88      156.11      3.15 o
  -2  -5   8        0.71        0.01      0.48 o
  -1  -5   8        9.02        7.99      0.72 o
   0  -5   8      121.51      130.39      2.87 o
   1  -5   8       21.86       22.94      1.41 o
   2  -5   8        2.14        1.21      0.54 o
   3  -5   8       81.59       79.81      1.79 o
   4  -5   8      338.55      332.17      4.91 o
   5  -5   8      603.40      580.56      7.07 o
   6  -5   8       30.68       33.55      3.17 o
   7  -5   8       27.88       24.53      2.63 o
   8  -5   8       12.28        9.24      4.95 o
  -9  -4   8       14.63       15.89      3.62 o
  -8  -4   8       12.06       10.56      2.32 o
  -7  -4   8        0.06       -0.30      1.69 o
  -6  -4   8       26.68       27.24      2.20 o
  -5  -4   8       46.10       41.23      2.65 o
  -4  -4   8       28.60       29.46      1.71 o
  -3  -4   8       18.71       18.40      1.32 o
  -2  -4   8        3.83        2.49      0.85 o
  -1  -4   8      297.27      332.74      3.63 o
   0  -4   8     1544.14     1685.44     15.59 o
   1  -4   8       58.76       73.81      1.85 o
   2  -4   8       33.65       36.86      1.34 o
   3  -4   8       38.25       35.49      1.16 o
   4  -4   8        0.07        2.12      1.20 o
   5  -4   8      562.00      549.15      7.23 o
   6  -4   8       34.44       41.27      3.03 o
   7  -4   8        2.19        4.59      1.90 o
   8  -4   8       28.98       26.28      3.97 o
  -9  -3   8       38.76       39.82      3.57 o
  -8  -3   8       93.62       76.25      6.05 o
  -7  -3   8        0.01       -0.26      1.38 o
  -6  -3   8      433.35      409.38      5.88 o
  -5  -3   8      183.54      162.57      2.77 o
  -4  -3   8       68.09       73.66      2.22 o
  -3  -3   8       27.48       24.29      1.47 o
  -2  -3   8       81.59       75.31      2.12 o
  -1  -3   8       74.22       75.66      2.07 o
   0  -3   8        4.98        4.70      0.97 o
   1  -3   8       16.22       15.29      0.82 o
   2  -3   8      344.68      355.37      3.78 o
   3  -3   8       16.55       15.26      0.85 o
   4  -3   8      398.37      385.85      6.04 o
   5  -3   8      830.78      780.85     10.09 o
   6  -3   8      185.48      184.12      4.82 o
   7  -3   8       24.53       25.06      2.55 o
   8  -3   8       71.24       69.91      5.30 o
  -9  -2   8        4.75        3.88      2.27 o
  -8  -2   8        8.71        3.93      1.89 o
  -7  -2   8        2.65        2.59      1.41 o
  -6  -2   8        8.83        9.61      1.49 o
  -5  -2   8       17.13       15.88      1.23 o
  -4  -2   8       24.89       22.87      1.40 o
  -3  -2   8        1.20        0.75      0.54 o
  -2  -2   8       96.49      125.13      2.17 o
  -1  -2   8     2128.78     2174.81     18.96 o
   0  -2   8       69.32       43.92      1.32 o
   1  -2   8       19.81       37.91      1.26 o
   2  -2   8        8.25        7.24      0.74 o
   3  -2   8       18.12       17.40      1.02 o
   4  -2   8       29.32       25.27      1.53 o
   5  -2   8      451.16      438.33      8.40 o
   6  -2   8       40.63       50.43      3.48 o
   7  -2   8        3.49        4.21      1.54 o
   8  -2   8        1.18        0.17      2.44 o
  -9  -1   8       58.56       63.55      3.74 o
  -8  -1   8        4.76        1.12      1.80 o
  -7  -1   8        5.81        4.82      1.72 o
  -6  -1   8      484.05      456.87      6.13 o
  -5  -1   8       24.31       30.37      2.21 o
  -4  -1   8       13.98       10.35      1.02 o
  -3  -1   8       94.20       93.84      1.52 o
  -2  -1   8        4.39        5.90      0.74 o
  -1  -1   8      515.88      521.86      5.11 o
   0  -1   8        3.21        1.28      0.62 o
   1  -1   8       27.47       27.29      1.00 o
   2  -1   8        0.35        0.32      0.49 o
   3  -1   8       12.45       11.23      1.10 o
   4  -1   8      174.63      162.52      2.85 o
   5  -1   8      267.88      257.12      6.31 o
   6  -1   8       52.82       63.34      3.46 o
   7  -1   8       42.93       53.89      3.64 o
   8  -1   8       25.78       26.53      3.28 o
  -9   0   8        0.07       -0.07      2.02 o
  -8   0   8        2.15        2.08      1.60 o
  -7   0   8        2.32        3.22      1.76 o
  -6   0   8       56.31       55.28      3.38 o
  -5   0   8        1.55        3.12      1.22 o
  -4   0   8       17.92       14.55      1.10 o
  -3   0   8        5.66        9.02      0.97 o
  -2   0   8      132.92      147.39      2.29 o
  -1   0   8     1599.57     1648.95     13.25 o
   0   0   8      891.75      775.51      6.91 o
   1   0   8      325.01      359.65      3.49 o
   2   0   8       53.94       52.30      1.46 o
   3   0   8     2053.33     1984.63     16.84 o
   4   0   8      737.07      688.01      7.35 o
   5   0   8      181.91      189.88      4.52 o
   6   0   8       34.79       39.23      2.60 o
   7   0   8        0.72        7.91      1.76 o
  -9   1   8        4.18        0.48      1.85 o
  -8   1   8      139.36      153.57      4.35 o
  -7   1   8       42.57       33.87      3.14 o
  -6   1   8      455.90      437.11      7.13 o
  -5   1   8      165.72      195.77      4.51 o
  -4   1   8       46.83       48.10      1.90 o
  -3   1   8       32.56       28.27      1.50 o
  -2   1   8      253.65      251.16      3.54 o
  -1   1   8      118.59      112.44      2.14 o
   0   1   8       52.50       51.81      1.68 o
   1   1   8        3.50        2.57      0.66 o
   2   1   8        0.67        0.11      0.59 o
   3   1   8      571.94      547.20      6.44 o
   4   1   8       93.93       94.33      2.88 o
   5   1   8      350.35      341.97      6.68 o
   6   1   8      343.83      338.95      6.43 o
   7   1   8        0.30        5.26      1.70 o
  -9   2   8        1.37        2.81      1.82 o
  -8   2   8        0.00        2.88      1.99 o
  -7   2   8        0.00        0.07      1.81 o
  -6   2   8       21.38       18.79      2.01 o
  -5   2   8      125.75      135.56      3.93 o
  -4   2   8       63.37       63.00      2.06 o
  -3   2   8       37.89       29.12      1.47 o
  -2   2   8     1116.72     1056.35      9.17 o
  -1   2   8      287.69      254.40      3.21 o
   0   2   8     2365.44     2322.35     21.56 o
   1   2   8      815.83      726.78      6.61 o
   2   2   8        6.99        5.68      0.71 o
   3   2   8     1219.20     1151.10     11.23 o
   4   2   8       22.92       18.89      1.82 o
   5   2   8       45.38       44.89      3.02 o
   6   2   8       99.92      107.00      4.95 o
   7   2   8       39.55       62.38      4.52 o
  -8   3   8      194.78      193.91      5.76 o
  -7   3   8       36.49       22.22      3.15 o
  -6   3   8        3.52        3.39      1.56 o
  -5   3   8      591.35      576.69      8.26 o
  -4   3   8      334.71      329.78      4.77 o
  -3   3   8       88.25       71.19      1.78 o
  -2   3   8      237.32      220.19      3.19 o
  -1   3   8        1.52        0.80      0.92 o
   0   3   8       25.34       25.38      1.47 o
   1   3   8        5.51        3.99      1.01 o
   2   3   8       13.95        8.81      0.87 o
   3   3   8       26.40       33.52      2.06 o
   4   3   8      277.72      262.27      4.74 o
   5   3   8        0.49        0.41      1.76 o
   6   3   8      279.83      273.75      7.22 o
   7   3   8      258.72      280.56      9.65 o
  -8   4   8        6.91        7.21      2.44 o
  -7   4   8        0.57        3.16      2.53 o
  -6   4   8        0.52       -0.88      1.28 o
  -5   4   8      172.62      169.91      4.44 o
  -4   4   8      311.65      294.45      5.48 o
  -3   4   8      315.50      310.72      4.21 o
  -2   4   8       47.57       34.41      1.68 o
  -1   4   8       24.73       16.94      1.44 o
   0   4   8      176.20      186.35      3.42 o
   1   4   8      536.69      532.84      6.18 o
   2   4   8       69.05       39.85      2.08 o
   3   4   8       78.10       68.87      2.85 o
   4   4   8      742.08      706.86      9.01 o
   5   4   8        9.36        8.81      2.24 o
   6   4   8       34.85       36.77      3.32 o
   7   4   8       12.20       11.33      3.15 o
  -8   5   8       35.50       42.36      6.02 o
  -7   5   8       24.11       24.80      3.23 o
  -6   5   8        1.54        0.29      1.49 o
  -5   5   8      308.87      298.01      5.87 o
  -4   5   8      314.53      291.99      5.29 o
  -3   5   8      285.39      304.06      4.32 o
  -2   5   8       87.16       88.71      2.21 o
  -1   5   8       16.19       11.61      1.39 o
   0   5   8        0.06       -0.89      0.89 o
   1   5   8        1.59        0.77      1.15 o
   2   5   8       12.56       11.26      1.73 o
   3   5   8       13.50        7.89      1.61 o
   4   5   8      121.69      120.59      3.61 o
   5   5   8       26.29       20.37      2.57 o
   6   5   8       34.84       38.95      3.72 o
  -8   6   8        0.10        0.60      2.58 o
  -7   6   8        0.29        0.38      2.27 o
  -6   6   8        0.58       -1.54      1.59 o
  -5   6   8       45.47       44.49      2.86 o
  -4   6   8      308.71      307.63      5.53 o
  -3   6   8      129.34      141.81      3.90 o
  -2   6   8        2.66       -0.72      1.25 o
  -1   6   8       81.45       76.66      2.51 o
   0   6   8       12.99        6.85      1.40 o
   1   6   8      301.31      317.94      4.80 o
   2   6   8       33.67       32.64      2.36 o
   3   6   8        0.05       -0.50      2.13 o
   4   6   8       78.62       81.18      5.35 o
   5   6   8        9.06        6.44      2.38 o
   6   6   8       16.02       17.02      4.55 o
  -7   7   8      176.19      186.44      7.45 o
  -6   7   8       17.94        7.55      2.29 o
  -5   7   8      196.13      209.76      5.74 o
  -4   7   8       24.87       20.06      2.22 o
  -3   7   8       21.88       24.29      2.31 o
  -2   7   8        1.86       -0.47      1.12 o
  -1   7   8        2.26        1.56      1.23 o
   0   7   8        0.69       -1.06      1.06 o
   1   7   8        1.92        0.75      1.31 o
   2   7   8        1.37       -0.30      1.54 o
   3   7   8        8.88       10.06      1.79 o
   4   7   8        6.37        7.95      1.79 o
   5   7   8        0.01        0.96      2.91 o
  -7   8   8        5.30       -0.31      5.45 o
  -6   8   8        0.29       -1.38      2.05 o
  -5   8   8       12.37        8.27      2.37 o
  -4   8   8        5.03        1.11      2.36 o
  -3   8   8      240.91      233.54      5.62 o
  -2   8   8      104.06      103.45      3.23 o
  -1   8   8       46.42       39.59      2.76 o
   0   8   8       15.25        8.23      1.41 o
   1   8   8      125.19      130.72      3.76 o
   2   8   8       37.96       33.18      2.91 o
   3   8   8       95.00       98.15      4.59 o
   4   8   8       18.62       19.04      2.46 o
   5   8   8        2.15       -1.32      4.67 o
  -7   9   8       37.33       24.43      6.27 o
  -6   9   8       32.15       30.38      3.50 o
  -5   9   8       20.57       19.55      2.78 o
  -4   9   8        0.13       -1.78      1.78 o
  -3   9   8      170.82      171.64      5.05 o
  -2   9   8       88.91       93.53      4.57 o
  -1   9   8        1.58        0.40      1.35 o
   0   9   8        0.12       -1.64      1.64 o
   1   9   8        0.61       -1.67      1.67 o
   2   9   8        5.91        6.05      3.16 o
   3   9   8       21.25       20.70      2.80 o
   4   9   8       40.81       41.10      3.51 o
  -6  10   8       18.55       13.30      3.24 o
  -5  10   8        4.94        2.65      3.28 o
  -4  10   8       19.93       24.55      2.85 o
  -3  10   8       59.11       51.27      4.83 o
  -2  10   8      127.97      148.60      5.02 o
  -1  10   8       11.67       11.63      2.58 o
   0  10   8       46.74       51.15      4.44 o
   1  10   8        0.12       -1.85      3.24 o
   2  10   8       38.19       38.31      4.62 o
   3  10   8       29.91       35.70      4.38 o
   4  10   8       44.58       40.72      6.43 o
  -5  11   8        1.45        0.80      2.20 o
  -4  11   8       17.56       13.68      3.00 o
  -3  11   8        4.74        0.02      2.24 o
  -2  11   8       14.40        9.08      4.38 o
  -1  11   8        0.15       -1.46      1.46 o
   0  11   8        3.61        3.82      2.53 o
   1  11   8        0.02       -0.26      2.03 o
   2  11   8        1.92        1.20      3.00 o
   3  11   8        1.33       -1.08      2.47 o
  -4  12   8       66.21       78.44      6.49 o
  -3  12   8        0.10       -1.63      2.48 o
  -2  12   8       13.71       11.67      4.11 o
  -1  12   8       65.82       74.70      3.99 o
   0  12   8        5.16        3.84      2.74 o
   1  12   8        7.80        3.03      4.99 o
  -2  13   8       18.22       20.67      4.46 o
  -1  13   8        0.50        3.49      2.68 o
  -1 -17   9        8.73        5.77      3.24 o
   0 -17   9        1.50       -0.56      2.97 o
   1 -17   9        0.00        0.62      3.18 o
  -3 -16   9        1.14       -2.60      2.60 o
  -2 -16   9        0.06       -2.29      2.29 o
  -1 -16   9       27.22       18.85      3.08 o
   0 -16   9        0.01       -1.13      2.28 o
   1 -16   9       20.81       22.66      3.24 o
   2 -16   9        7.68        6.74      4.01 o
   3 -16   9       29.26       19.64      2.85 o
  -4 -15   9        0.83        4.78      3.38 o
  -3 -15   9        0.01       -2.12      2.12 o
  -2 -15   9       42.07       36.52      3.48 o
  -1 -15   9       30.75       23.06      2.82 o
   0 -15   9        2.63       -0.29      2.12 o
   1 -15   9        0.04       -1.74      1.74 o
   2 -15   9        6.59        4.42      2.00 o
   3 -15   9       18.73       13.14      2.57 o
   4 -15   9        3.25       -0.13      2.09 o
  -5 -14   9        8.23        4.52      6.87 o
  -4 -14   9       34.77       32.65      3.23 o
  -3 -14   9        0.05       -0.41      1.93 o
  -2 -14   9       64.74       56.00      5.11 o
  -1 -14   9      145.50      144.35      6.20 o
   0 -14   9       42.18       40.50      3.45 o
   1 -14   9       33.64       30.14      2.81 o
   2 -14   9       67.44       76.44      8.52 o
   3 -14   9       77.71       82.13      5.10 o
   4 -14   9        0.06       -1.46      1.46 o
   5 -14   9       20.88       15.23      2.40 o
  -6 -13   9        0.51       -0.33      5.28 o
  -5 -13   9        1.14        4.54      3.33 o
  -4 -13   9       31.65       30.35      2.87 o
  -3 -13   9       27.72       20.62      2.39 o
  -2 -13   9       50.55       47.07      5.25 o
  -1 -13   9       42.95       34.66      3.53 o
   0 -13   9        5.49        5.35      2.26 o
   1 -13   9        1.24       -0.62      1.62 o
   2 -13   9       15.71       12.70      2.33 o
   3 -13   9        7.81        8.56      1.95 o
   4 -13   9        7.13        4.24      1.67 o
   5 -13   9        7.01        1.56      1.61 o
  -6 -12   9        9.67        1.23      4.53 o
  -5 -12   9        9.44       13.44      2.81 o
  -4 -12   9       12.39        9.16      2.09 o
  -3 -12   9      106.12      108.88      4.28 o
  -2 -12   9       38.41       34.06      2.56 o
  -1 -12   9       55.07       45.18      3.16 o
   0 -12   9       13.51       16.09      1.93 o
   1 -12   9       15.64       18.57      2.04 o
   2 -12   9      144.79      148.30      3.28 o
   3 -12   9       99.36      106.14      3.33 o
   4 -12   9       10.92       12.00      1.97 o
   5 -12   9       10.57        9.87      1.82 o
   6 -12   9        1.84       -1.57      1.57 o
  -7 -11   9       65.28       74.73      6.75 o
  -6 -11   9        0.10       -0.16      3.62 o
  -5 -11   9       38.19       39.96      3.83 o
  -4 -11   9        1.88        0.99      1.55 o
  -3 -11   9      373.58      384.59      6.82 o
  -2 -11   9       54.03       53.62      3.05 o
  -1 -11   9        9.34        3.00      1.64 o
   0 -11   9        3.13        1.83      1.22 o
   1 -11   9        0.01       -0.27      0.90 o
   2 -11   9       86.85       80.77      2.43 o
   3 -11   9       67.12       71.82      2.83 o
   4 -11   9        5.84        5.14      2.16 o
   5 -11   9        1.56        0.73      1.30 o
   6 -11   9        0.04       -1.53      1.53 o
  -7 -10   9        0.42        0.11      2.72 o
  -6 -10   9        0.33        2.22      1.84 o
  -5 -10   9        1.14        0.00      1.39 o
  -4 -10   9       65.18       60.27      2.95 o
  -3 -10   9      602.12      611.04      8.70 o
  -2 -10   9       30.58       27.43      2.21 o
  -1 -10   9        8.80        3.78      1.59 o
   0 -10   9      210.19      199.18      3.19 o
   1 -10   9       27.52       24.88      1.67 o
   2 -10   9       97.91       81.52      2.57 o
   3 -10   9      306.37      305.99      5.01 o
   4 -10   9        6.05        7.90      1.52 o
   5 -10   9        0.73       -0.48      1.35 o
   6 -10   9        0.02       -1.35      1.35 o
  -7  -9   9        5.70        5.16      2.37 o
  -6  -9   9      241.43      244.05      6.15 o
  -5  -9   9       37.45       37.16      2.40 o
  -4  -9   9       41.51       34.56      2.10 o
  -3  -9   9      258.58      256.16      4.75 o
  -2  -9   9       12.08        9.45      1.27 o
  -1  -9   9       27.28       26.28      1.38 o
   0  -9   9       13.19       10.63      1.01 o
   1  -9   9       10.17        7.56      1.13 o
   2  -9   9        0.86        1.83      1.01 o
   3  -9   9      252.20      240.72      4.28 o
   4  -9   9       59.03       65.74      2.61 o
   5  -9   9       18.04       18.63      2.00 o
   6  -9   9        5.94        3.53      1.47 o
   7  -9   9       38.80       31.51      5.33 o
  -8  -8   9       20.17       25.06      2.90 o
  -7  -8   9        9.84       13.83      2.53 o
  -6  -8   9        4.89        7.75      2.00 o
  -5  -8   9       75.44       76.22      2.61 o
  -4  -8   9       21.32       21.73      1.60 o
  -3  -8   9     1049.23     1035.57      9.99 o
  -2  -8   9      420.02      414.30      5.85 o
  -1  -8   9        2.82        3.75      1.81 o
   0  -8   9      200.75      215.56      3.27 o
   1  -8   9      143.02      131.08      2.74 o
   2  -8   9        1.12       -0.09      0.94 o
   3  -8   9      429.88      417.61      6.80 o
   4  -8   9      205.84      212.92      4.03 o
   5  -8   9       47.40       49.11      2.38 o
   6  -8   9        3.14        2.68      1.63 o
   7  -8   9       12.11        8.42      2.57 o
  -8  -7   9      140.04      148.01      5.60 o
  -7  -7   9      157.03      148.43     10.23 o
  -6  -7   9       36.10       35.36      3.17 o
  -5  -7   9     1022.85     1023.68      9.61 o
  -4  -7   9       12.48       14.25      1.40 o
  -3  -7   9      503.52      481.42      6.46 o
  -2  -7   9       57.75       62.12      2.35 o
  -1  -7   9       10.24       10.77      0.88 o
   0  -7   9        5.38        5.68      1.25 o
   1  -7   9        9.02       11.70      1.13 o
   2  -7   9        5.45        6.09      1.15 o
   3  -7   9        6.95        5.82      1.38 o
   4  -7   9      164.00      160.38      3.95 o
   5  -7   9        3.34        2.51      1.30 o
   6  -7   9        0.25       -1.53      1.94 o
   7  -7   9       84.81       84.49      4.85 o
  -8  -6   9        0.05       -2.13      2.13 o
  -7  -6   9        5.47        6.86      2.57 o
  -6  -6   9        4.89        6.02      1.53 o
  -5  -6   9       43.79       55.89      2.50 o
  -4  -6   9       67.62       62.15      2.54 o
  -3  -6   9      181.31      171.13      3.49 o
  -2  -6   9      529.00      559.91      5.75 o
  -1  -6   9      163.22      182.31      4.03 o
   0  -6   9      816.67      827.47      9.32 o
   1  -6   9     1239.69     1343.84     12.89 o
   2  -6   9        1.71       -0.72      0.72 o
   3  -6   9       67.59       62.86      2.48 o
   4  -6   9       89.39       85.37      2.74 o
   5  -6   9        0.11        1.32      1.23 o
   6  -6   9        1.71        3.10      1.94 o
   7  -6   9        4.37        1.09      1.62 o
  -8  -5   9        4.11       -1.24      2.14 o
  -7  -5   9      259.13      255.18      6.07 o
  -6  -5   9      152.37      152.23      4.07 o
  -5  -5   9      309.73      323.14      5.31 o
  -4  -5   9      294.21      285.73      3.63 o
  -3  -5   9       49.24       41.06      2.09 o
  -2  -5   9       44.36       43.47      1.51 o
  -1  -5   9      125.30      129.82      2.25 o
   0  -5   9       40.05       47.01      2.19 o
   1  -5   9        4.61        5.86      1.18 o
   2  -5   9        2.28        2.62      0.92 o
   3  -5   9      353.73      335.25      4.57 o
   4  -5   9       14.16       13.77      1.87 o
   5  -5   9       30.64       28.87      2.36 o
   6  -5   9        1.12        1.06      1.79 o
   7  -5   9        4.94        0.53      2.05 o
  -8  -4   9        4.99        3.78      1.97 o
  -7  -4   9        1.49        4.31      2.01 o
  -6  -4   9        0.13        1.47      1.32 o
  -5  -4   9        8.27       10.08      1.11 o
  -4  -4   9       15.15       11.66      1.42 o
  -3  -4   9      286.98      269.77      4.72 o
  -2  -4   9       69.48       56.24      1.87 o
  -1  -4   9      188.94      196.05      3.31 o
   0  -4   9      210.27      287.55      4.52 o
   1  -4   9     1890.44     1845.63     16.53 o
   2  -4   9      239.25      211.72      2.87 o
   3  -4   9     1775.29     1676.62     16.37 o
   4  -4   9      911.93      903.74     10.71 o
   5  -4   9       35.13       35.90      2.66 o
   6  -4   9       18.51       20.14      2.62 o
   7  -4   9       20.17       20.56      2.65 o
  -9  -3   9        0.95        1.11      2.53 o
  -8  -3   9       91.19       90.65      5.38 o
  -7  -3   9      227.14      232.95      5.94 o
  -6  -3   9        3.98        7.62      1.55 o
  -5  -3   9      218.16      220.34      3.96 o
  -4  -3   9        9.93        5.41      1.19 o
  -3  -3   9       50.06       44.95      1.92 o
  -2  -3   9       82.24      100.38      2.55 o
  -1  -3   9       76.04       70.76      2.08 o
   0  -3   9        0.57       -0.88      0.88 o
   1  -3   9       15.40       20.67      0.98 o
   2  -3   9      266.14      261.42      3.24 o
   3  -3   9      141.60      129.78      3.13 o
   4  -3   9        1.50        5.14      1.18 o
   5  -3   9       33.10       25.77      2.62 o
   6  -3   9      233.31      224.60      7.95 o
   7  -3   9       76.96       86.34      5.02 o
  -9  -2   9       21.42       19.19      2.72 o
  -8  -2   9        0.65        0.81      1.93 o
  -7  -2   9        3.78        4.55      2.06 o
  -6  -2   9        2.97        5.15      1.45 o
  -5  -2   9       79.53       77.95      3.08 o
  -4  -2   9       83.87       76.22      2.42 o
  -3  -2   9       37.13       34.76      1.31 o
  -2  -2   9     1019.76      961.09      9.43 o
  -1  -2   9      645.11      609.82      6.26 o
   0  -2   9      505.98      528.00      5.43 o
   1  -2   9     1103.80     1006.66      8.45 o
   2  -2   9        4.35        2.16      0.72 o
   3  -2   9      643.59      632.09      7.83 o
   4  -2   9        0.23        0.14      1.14 o
   5  -2   9       94.57       90.16      4.26 o
   6  -2   9       80.46       76.97      4.53 o
   7  -2   9      113.57      133.60      5.35 o
  -9  -1   9       56.20       54.49      5.83 o
  -8  -1   9       72.76       80.10      4.17 o
  -7  -1   9      302.03      321.71      6.52 o
  -6  -1   9      277.78      249.48      5.32 o
  -5  -1   9      868.34      818.95     10.29 o
  -4  -1   9      192.48      175.77      3.33 o
  -3  -1   9      103.01       94.13      1.80 o
  -2  -1   9      211.89      203.01      2.90 o
  -1  -1   9       42.02       48.56      1.61 o
   0  -1   9       43.59       49.86      1.73 o
   1  -1   9       32.72       30.21      1.59 o
   2  -1   9        1.82        1.95      0.66 o
   3  -1   9       71.05       66.68      2.45 o
   4  -1   9      146.45      139.95      3.05 o
   5  -1   9       60.63       59.80      3.71 o
   6  -1   9      219.31      213.25      5.87 o
   7  -1   9      393.70      422.45      9.05 o
  -9   0   9       13.17        4.59      2.70 o
  -8   0   9        1.76        2.26      1.49 o
  -7   0   9        0.00        6.16      1.67 o
  -6   0   9       14.71       12.47      1.80 o
  -5   0   9       41.78       36.24      3.01 o
  -4   0   9      119.03      110.70      2.71 o
  -3   0   9       28.94       29.60      1.55 o
  -2   0   9       95.23       95.26      2.01 o
  -1   0   9     1938.82     1975.66     14.89 o
   0   0   9      312.13      341.33      4.03 o
   1   0   9      710.51      747.94      6.07 o
   2   0   9       47.14       40.42      1.36 o
   3   0   9      718.42      680.05      7.59 o
   4   0   9     1039.48     1026.42     10.95 o
   5   0   9       49.06       53.83      2.83 o
   6   0   9       34.90       37.58      3.24 o
   7   0   9       32.23       43.91      6.58 o
  -8   1   9        4.42        3.02      2.03 o
  -7   1   9      371.78      386.64      8.69 o
  -6   1   9      144.74      129.28      4.11 o
  -5   1   9       95.01       87.06      3.28 o
  -4   1   9      377.19      351.90      4.93 o
  -3   1   9       43.61       37.72      1.79 o
  -2   1   9       17.87       16.03      1.16 o
  -1   1   9      388.08      384.86      4.14 o
   0   1   9        4.61        3.39      1.01 o
   1   1   9        0.02        0.29      0.80 o
   2   1   9       32.89       29.29      1.83 o
   3   1   9      123.63      118.21      3.47 o
   4   1   9      562.71      539.58      6.66 o
   5   1   9       40.64       41.27      2.73 o
   6   1   9      190.58      192.37      5.55 o
   7   1   9       71.37       86.16      5.69 o
  -8   2   9        0.32       -1.28      1.85 o
  -7   2   9        4.16        8.59      2.17 o
  -6   2   9        0.22       -0.97      1.56 o
  -5   2   9        0.22        3.62      1.67 o
  -4   2   9       73.31       65.41      2.31 o
  -3   2   9      152.19      133.36      3.07 o
  -2   2   9      137.04      116.54      2.35 o
  -1   2   9     1784.03     1715.62     15.63 o
   0   2   9       68.07       62.34      2.24 o
   1   2   9      482.42      494.42      5.84 o
   2   2   9      525.40      512.80      6.92 o
   3   2   9      406.17      410.94      6.13 o
   4   2   9      446.21      435.36      6.78 o
   5   2   9       27.46       32.39      3.81 o
   6   2   9       44.34       53.80      4.09 o
   7   2   9        0.79        2.00      2.29 o
  -8   3   9        4.45        2.67      2.24 o
  -7   3   9      369.41      342.93      8.53 o
  -6   3   9        4.14       -0.33      1.32 o
  -5   3   9        8.87        5.64      1.60 o
  -4   3   9       32.68       37.00      2.01 o
  -3   3   9      575.48      563.43      6.04 o
  -2   3   9       19.81       12.17      1.01 o
  -1   3   9      125.97      123.88      2.84 o
   0   3   9        0.95       -0.88      1.25 o
   1   3   9        2.60        1.16      1.04 o
   2   3   9       44.95       43.75      2.26 o
   3   3   9      161.83      151.54      3.80 o
   4   3   9       63.12       63.45      2.53 o
   5   3   9      146.98      144.82      5.37 o
   6   3   9       45.78       42.26      3.69 o
  -8   4   9        1.68       -0.42      2.35 o
  -7   4   9        0.07        0.35      1.79 o
  -6   4   9        1.09       -0.43      1.47 o
  -5   4   9        9.21        7.17      1.78 o
  -4   4   9        0.02        0.15      1.00 o
  -3   4   9     1235.82     1221.00     12.53 o
  -2   4   9       66.29       79.09      2.55 o
  -1   4   9      153.00      164.45      3.45 o
   0   4   9       62.98       47.25      3.35 o
   1   4   9        0.35       -1.10      1.10 o
   2   4   9      627.67      604.78      8.12 o
   3   4   9      215.69      204.54      4.52 o
   4   4   9       28.65       32.55      2.73 o
   5   4   9       34.55       27.22      3.14 o
   6   4   9        0.22        0.50      2.07 o
  -8   5   9        5.44        4.15      3.92 o
  -7   5   9       39.30       36.14      6.57 o
  -6   5   9       16.00       15.13      2.04 o
  -5   5   9       39.53       30.90      2.48 o
  -4   5   9        3.74        0.52      1.18 o
  -3   5   9     1204.36     1260.54     20.36 o
  -2   5   9       71.15       69.52      2.64 o
  -1   5   9        0.64       -1.10      1.10 o
   0   5   9        1.38       -1.11      1.11 o
   1   5   9        1.25        0.88      1.33 o
   2   5   9       13.80       14.33      1.93 o
   3   5   9       54.21       45.36      2.72 o
   4   5   9        1.43       -0.75      1.40 o
   5   5   9       16.76       15.42      3.00 o
   6   5   9       25.49       23.49      3.25 o
  -7   6   9        4.88        6.34      3.80 o
  -6   6   9        3.94        2.04      2.33 o
  -5   6   9       24.11       22.90      2.70 o
  -4   6   9       20.75       19.69      2.28 o
  -3   6   9      670.43      698.05      9.80 o
  -2   6   9      103.30       99.40      2.98 o
  -1   6   9        0.68       -1.07      1.07 o
   0   6   9        3.68       -1.18      1.20 o
   1   6   9      235.79      205.93      4.64 o
   2   6   9      243.94      245.86      4.99 o
   3   6   9      217.74      202.95      4.68 o
   4   6   9        0.00       -1.59      1.61 o
   5   6   9        0.04       -1.90      1.90 o
  -7   7   9        0.03        0.36      2.97 o
  -6   7   9      103.30       99.88      5.18 o
  -5   7   9       25.58       18.71      2.70 o
  -4   7   9      168.22      174.85      4.92 o
  -3   7   9       44.32       49.97      3.84 o
  -2   7   9        3.40        0.12      1.32 o
  -1   7   9        6.88        2.81      1.35 o
   0   7   9        1.11       -1.23      1.23 o
   1   7   9        0.02       -1.24      1.45 o
   2   7   9        3.38        4.87      1.71 o
   3   7   9       11.45       12.06      1.88 o
   4   7   9        0.86       -1.70      1.70 o
   5   7   9        0.39       -2.15      2.15 o
  -6   8   9        0.00       -3.23      3.48 o
  -5   8   9       13.59        9.20      2.47 o
  -4   8   9       92.68       98.73      6.77 o
  -3   8   9        0.14       -1.35      1.72 o
  -2   8   9       38.50       31.46      2.22 o
  -1   8   9       25.25       18.10      2.39 o
   0   8   9        0.25       -1.84      1.84 o
   1   8   9       98.70       92.20      4.53 o
   2   8   9      116.50      133.04      5.53 o
   3   8   9       11.78        7.76      2.38 o
   4   8   9        6.08        1.29      2.18 o
  -6   9   9       24.71       19.73      5.35 o
  -5   9   9       71.78       68.27     11.34 o
  -4   9   9      191.92      196.80      6.80 o
  -3   9   9        3.77       -0.69      3.01 o
  -2   9   9       17.72       16.30      2.62 o
  -1   9   9        3.50       -0.89      1.49 o
   0   9   9        1.49       -1.94      2.79 o
   1   9   9        0.04       -2.16      2.16 o
   2   9   9       10.88        8.67      3.50 o
   3   9   9        0.91       -0.18      2.46 o
   4   9   9        1.88        2.41      2.31 o
  -5  10   9       10.92        9.90      3.76 o
  -4  10   9       58.97       69.24      7.27 o
  -3  10   9       11.38       12.74      2.66 o
  -2  10   9        5.30       -1.29      2.67 o
  -1  10   9        6.13       -2.58      3.34 o
   0  10   9      123.68      133.78      5.81 o
   1  10   9       29.06       24.46      3.29 o
   2  10   9       78.55       87.19      4.99 o
   3  10   9        3.13        0.89      4.13 o
  -4  11   9        1.27        0.58      3.12 o
  -3  11   9       13.62       14.05      3.14 o
  -2  11   9        5.13        1.77      5.00 o
  -1  11   9        4.55       -2.75      2.75 o
   0  11   9        4.93        5.51      3.37 o
   1  11   9        4.52        3.54      3.88 o
   2  11   9        3.01        1.57      2.78 o
  -3  12   9      111.27      120.95      6.64 o
  -2  12   9       45.31       55.41     10.03 o
  -1  12   9        0.11       -0.12      2.93 o
   0  12   9      133.42      173.24     19.15 o
  -3 -16  10        1.41       -1.14      2.36 o
  -2 -16  10        9.55        9.02      2.94 o
  -1 -16  10        1.01       -2.59      2.59 o
   0 -16  10       36.46       34.37      3.42 o
   1 -16  10       86.56       92.51      7.14 o
   2 -16  10        6.66        1.04      2.47 o
  -4 -15  10       17.72       18.31      2.92 o
  -3 -15  10        3.16        1.32      3.27 o
  -2 -15  10        7.13        3.56      2.92 o
  -1 -15  10        8.47        2.97      2.62 o
   0 -15  10        5.40        5.45      2.31 o
   1 -15  10        0.03       -2.27      2.27 o
   2 -15  10        0.16       -2.61      3.11 o
   3 -15  10        3.03       -0.61      1.87 o
  -5 -14  10        2.67        7.59      4.29 o
  -4 -14  10        0.49       -1.16      2.41 o
  -3 -14  10       30.39       31.01      4.34 o
  -2 -14  10        2.00       -2.38      2.38 o
  -1 -14  10       15.85       14.30      2.63 o
   0 -14  10      118.10      117.77      4.68 o
   1 -14  10        9.97       13.94      2.94 o
   2 -14  10       11.96       10.89      3.66 o
   3 -14  10        8.25        8.53      2.87 o
   4 -14  10       21.01       18.91      2.81 o
  -5 -13  10        6.47        4.91      4.99 o
  -4 -13  10        1.98        0.66      2.01 o
  -3 -13  10        8.81        7.58      2.50 o
  -2 -13  10       22.97       22.76      2.65 o
  -1 -13  10        4.51        2.64      1.95 o
   0 -13  10       12.22       14.31      2.42 o
   1 -13  10        0.02        0.61      1.84 o
   2 -13  10        0.01       -0.07      2.35 o
   3 -13  10        5.78        5.42      3.78 o
   4 -13  10       16.52       17.70      2.08 o
   5 -13  10        4.85        2.11      1.76 o
  -6 -12  10        3.21        5.65      3.65 o
  -5 -12  10        8.64        5.97      2.27 o
  -4 -12  10        1.78       -0.82      1.93 o
  -3 -12  10        0.66        2.19      2.09 o
  -2 -12  10       96.95      104.18      4.68 o
  -1 -12  10       34.80       32.36      2.42 o
   0 -12  10      129.20      118.14      3.65 o
   1 -12  10       23.19       30.20      2.44 o
   2 -12  10      162.36      164.40      4.41 o
   3 -12  10       30.73       31.31      2.21 o
   4 -12  10      212.18      219.77      4.84 o
   5 -12  10        4.79        5.97      1.65 o
  -6 -11  10        2.36        0.33      3.17 o
  -5 -11  10      117.58      136.48      5.96 o
  -4 -11  10      177.47      182.20      5.11 o
  -3 -11  10       29.04       28.46      2.70 o
  -2 -11  10      371.55      381.53      7.50 o
  -1 -11  10       22.18       23.93      2.49 o
   0 -11  10        1.42        0.02      1.39 o
   1 -11  10        3.55        3.95      1.64 o
   2 -11  10        2.92        1.98      1.86 o
   3 -11  10       16.87       17.83      1.93 o
   4 -11  10      120.04      133.71      3.67 o
   5 -11  10        0.06        1.08      1.64 o
   6 -11  10        0.93       -1.53      1.53 o
  -7 -10  10        1.18        2.56      2.34 o
  -6 -10  10        2.39        2.42      2.29 o
  -5 -10  10       23.28       19.53      1.94 o
  -4 -10  10       14.29       14.66      2.15 o
  -3 -10  10        7.56        7.55      1.85 o
  -2 -10  10      254.18      254.35      5.99 o
  -1 -10  10       69.29       67.02      4.99 o
   0 -10  10       84.47       89.48      2.85 o
   1 -10  10      448.75      468.15      5.65 o
   2 -10  10      126.87      136.35      3.77 o
   3 -10  10        2.35        1.79      1.52 o
   4 -10  10      365.95      372.23      5.80 o
   5 -10  10        7.80       12.27      1.88 o
   6 -10  10        1.76        1.07      1.67 o
  -7  -9  10       16.81       15.21      3.47 o
  -6  -9  10       39.05       39.83      4.92 o
  -5  -9  10        2.20       -0.10      1.27 o
  -4  -9  10      174.67      164.84      3.75 o
  -3  -9  10      248.79      259.30      4.33 o
  -2  -9  10       34.05       32.63      2.10 o
  -1  -9  10      117.76      119.95      3.61 o
   0  -9  10       19.60       19.86      1.65 o
   1  -9  10        5.06        5.95      1.12 o
   2  -9  10        8.69        9.00      1.42 o
   3  -9  10       22.07       20.13      2.72 o
   4  -9  10       49.04       52.38      3.57 o
   5  -9  10      120.71      131.24      4.08 o
   6  -9  10        3.54       -0.87      1.99 o
  -8  -8  10        7.06        7.53      3.30 o
  -7  -8  10        9.08       14.19      3.14 o
  -6  -8  10        3.45        0.45      1.40 o
  -5  -8  10        5.22        4.29      1.27 o
  -4  -8  10      130.82      130.80      3.21 o
  -3  -8  10        6.40        4.98      1.33 o
  -2  -8  10       32.16       24.51      1.86 o
  -1  -8  10      389.21      426.78      6.58 o
   0  -8  10      673.81      695.03      7.89 o
   1  -8  10      608.13      590.37      7.43 o
   2  -8  10      155.82      162.93      3.21 o
   3  -8  10      123.79      110.93      3.48 o
   4  -8  10       54.99       57.25      3.03 o
   5  -8  10      278.11      290.35      5.70 o
   6  -8  10        5.59        4.91      2.89 o
  -8  -7  10       22.31       22.66      3.31 o
  -7  -7  10      114.69      111.41      4.43 o
  -6  -7  10       44.12       38.03      2.37 o
  -5  -7  10      147.82      149.38      3.51 o
  -4  -7  10      166.14      168.33      3.68 o
  -3  -7  10       43.35       37.23      2.61 o
  -2  -7  10        1.30       -0.39      1.23 o
  -1  -7  10       25.41       25.09      1.46 o
   0  -7  10       36.32       41.34      2.22 o
   1  -7  10        0.00       -0.85      1.11 o
   2  -7  10        0.71       -1.00      1.00 o
   3  -7  10       37.85       34.12      2.96 o
   4  -7  10       59.34       64.93      2.99 o
   5  -7  10      297.04      280.30      5.40 o
   6  -7  10       37.29       30.70      3.58 o
   7  -7  10        3.98       -0.81      2.17 o
  -8  -6  10        1.43        0.26      2.40 o
  -7  -6  10       15.68       15.76      3.19 o
  -6  -6  10        0.04        5.12      1.63 o
  -5  -6  10        0.80        1.05      1.38 o
  -4  -6  10       92.77       95.02      3.05 o
  -3  -6  10       17.14       11.43      1.43 o
  -2  -6  10      108.97       85.50      2.52 o
  -1  -6  10      122.01      109.51      3.13 o
   0  -6  10      171.65      179.90      3.90 o
   1  -6  10      107.53      125.88      3.16 o
   2  -6  10       61.13       51.41      2.27 o
   3  -6  10        2.91        1.82      1.25 o
   4  -6  10       49.92       56.51      2.97 o
   5  -6  10      258.89      243.99      4.83 o
   6  -6  10        4.21        4.90      2.27 o
   7  -6  10        2.91        1.13      2.14 o
  -8  -5  10        0.57        1.63      2.44 o
  -7  -5  10       40.54       38.41      4.10 o
  -6  -5  10     1129.26     1094.38     12.36 o
  -5  -5  10       44.29       36.41      2.14 o
  -4  -5  10      779.43      749.14      8.57 o
  -3  -5  10       61.93       59.85      2.53 o
  -2  -5  10       71.69       63.11      2.24 o
  -1  -5  10      141.42      125.53      2.22 o
   0  -5  10        1.04       -1.08      1.08 o
   1  -5  10       14.83       11.59      1.38 o
   2  -5  10       38.30       33.77      1.82 o
   3  -5  10       34.26       34.66      2.23 o
   4  -5  10      176.07      172.13      4.25 o
   5  -5  10       42.92       42.89      3.07 o
   6  -5  10       20.30       20.41      3.05 o
   7  -5  10       49.60       60.54      5.34 o
  -8  -4  10        6.59       12.41      2.81 o
  -7  -4  10        2.34        0.14      2.00 o
  -6  -4  10        4.75       15.31      5.01 o
  -5  -4  10       20.97       16.05      1.61 o
  -4  -4  10      156.73      146.41      3.47 o
  -3  -4  10        6.08        6.77      1.28 o
  -2  -4  10      145.91      140.26      3.15 o
  -1  -4  10     1184.40     1158.61     11.05 o
   0  -4  10      136.30       95.67      2.79 o
   1  -4  10       69.68       61.92      2.25 o
   2  -4  10        1.07        1.94      1.03 o
   3  -4  10       48.47       53.63      2.69 o
   4  -4  10      607.89      603.26      8.47 o
   5  -4  10        3.68        4.19      2.93 o
   6  -4  10       13.23       13.89      3.27 o
   7  -4  10       21.52       29.27      3.48 o
  -8  -3  10       54.85       51.54      4.57 o
  -7  -3  10       56.73       58.60      6.88 o
  -6  -3  10      467.94      453.24      7.83 o
  -5  -3  10       56.69       56.13      3.03 o
  -4  -3  10       17.92       13.14      1.48 o
  -3  -3  10       21.67       17.28      1.41 o
  -2  -3  10      666.61      654.78      7.44 o
  -1  -3  10      265.80      265.17      4.08 o
   0  -3  10       97.73      107.38      2.99 o
   1  -3  10       49.10       50.89      1.53 o
   2  -3  10      176.15      171.14      3.12 o
   3  -3  10      172.48      172.84      4.11 o
   4  -3  10      653.46      643.34     10.82 o
   5  -3  10       63.71       65.45      4.44 o
   6  -3  10       47.16       51.76      3.98 o
   7  -3  10        0.37        3.30      2.22 o
  -8  -2  10       22.14       26.02      4.10 o
  -7  -2  10        0.27        0.53      2.02 o
  -6  -2  10        1.92        4.92      1.75 o
  -5  -2  10       36.15       37.91      2.34 o
  -4  -2  10      115.67      115.79      3.03 o
  -3  -2  10      100.33      103.71      2.76 o
  -2  -2  10      317.72      292.02      5.37 o
  -1  -2  10     1995.77     1959.99     18.31 o
   0  -2  10     3930.22     3953.62     31.56 o
   1  -2  10        8.41       13.98      1.34 o
   2  -2  10     1171.22     1158.73     12.41 o
   3  -2  10      116.11      130.59      3.29 o
   4  -2  10      400.43      364.95      6.55 o
   5  -2  10       59.96       71.70      4.76 o
   6  -2  10       55.71       66.78      4.77 o
   7  -2  10        3.18        8.76      2.35 o
  -8  -1  10      136.42      132.64      8.43 o
  -7  -1  10      257.98      232.64      8.91 o
  -6  -1  10      243.06      278.30      5.89 o
  -5  -1  10      174.82      166.82      4.48 o
  -4  -1  10       32.83       26.60      1.68 o
  -3  -1  10       49.75       48.21      2.23 o
  -2  -1  10      101.71       97.91      2.72 o
  -1  -1  10       10.16       11.24      1.30 o
   0  -1  10      131.80      147.24      3.00 o
   1  -1  10       27.47       27.66      1.81 o
   2  -1  10        5.37        5.55      1.38 o
   3  -1  10      114.64      111.01      3.09 o
   4  -1  10        4.05        4.66      1.28 o
   5  -1  10      140.29      144.40      6.11 o
   6  -1  10       88.50       88.41      5.09 o
   7  -1  10       24.66       29.44      3.18 o
  -8   0  10       30.58       28.80      5.62 o
  -7   0  10        3.06        9.70      3.05 o
  -6   0  10        0.06        2.94      1.73 o
  -5   0  10      109.57      112.87      3.87 o
  -4   0  10       32.33       28.96      1.84 o
  -3   0  10      944.54      945.11      9.72 o
  -2   0  10        0.03       -0.84      0.97 o
  -1   0  10       86.72       94.76      2.10 o
   0   0  10     1621.45     1577.28     15.46 o
   1   0  10      932.09      948.11      8.56 o
   2   0  10       93.46       91.96      2.70 o
   3   0  10       34.99       33.73      1.94 o
   4   0  10      257.06      248.37      4.14 o
   5   0  10       48.08       46.34      3.30 o
   6   0  10      140.96      147.40      7.44 o
   7   0  10        1.64        5.23      2.20 o
  -8   1  10      145.66      153.70      6.34 o
  -7   1  10        5.83       12.86      2.59 o
  -6   1  10      391.29      403.74      7.23 o
  -5   1  10      905.43      862.52     10.99 o
  -4   1  10      119.22      101.35      2.84 o
  -3   1  10     1454.27     1454.42     13.53 o
  -2   1  10       20.42       17.22      1.27 o
  -1   1  10        1.52        2.39      0.97 o
   0   1  10       11.07       10.81      1.26 o
   1   1  10       16.50       19.17      1.48 o
   2   1  10        8.23        5.24      1.40 o
   3   1  10       93.00       87.54      3.04 o
   4   1  10       26.46       27.58      1.79 o
   5   1  10       87.95       78.94      3.72 o
   6   1  10      257.32      303.10      7.67 o
  -8   2  10        4.98        3.67      2.76 o
  -7   2  10        1.27        5.82      2.32 o
  -6   2  10       27.85       31.02      2.51 o
  -5   2  10       91.95      104.68      3.71 o
  -4   2  10       82.18       79.44      2.57 o
  -3   2  10      589.99      576.86      7.08 o
  -2   2  10        2.86        2.13      0.85 o
  -1   2  10        0.09       -0.03      0.96 o
   0   2  10      431.39      446.32      6.23 o
   1   2  10      881.36      868.10      8.88 o
   2   2  10        7.45        2.31      1.48 o
   3   2  10       44.68       45.81      2.43 o
   4   2  10       50.63       49.98      2.45 o
   5   2  10        0.07       -0.28      1.90 o
   6   2  10      115.95      151.71      5.75 o
  -8   3  10       69.57       80.82      9.82 o
  -7   3  10      128.19      112.05      7.15 o
  -6   3  10      124.18      116.81      4.13 o
  -5   3  10      453.30      451.16      7.53 o
  -4   3  10      176.45      152.49      4.23 o
  -3   3  10        3.99        9.54      1.40 o
  -2   3  10      140.47      125.62      3.04 o
  -1   3  10       31.98       30.39      1.86 o
   0   3  10       10.44        9.87      1.38 o
   1   3  10       12.06       12.48      1.74 o
   2   3  10       25.05       26.73      2.14 o
   3   3  10      144.38      139.26      3.77 o
   4   3  10      106.36      101.24      4.07 o
   5   3  10       12.37        5.83      2.76 o
   6   3  10      162.89      161.19      6.51 o
  -8   4  10        0.18        1.55      3.14 o
  -7   4  10        1.51        2.53      2.08 o
  -6   4  10        1.07       -0.26      1.54 o
  -5   4  10       58.91       54.77      3.43 o
  -4   4  10       44.94       40.93      3.95 o
  -3   4  10      211.78      217.36      6.56 o
  -2   4  10      708.44      659.48      7.69 o
  -1   4  10      163.27      142.20      3.27 o
   0   4  10      116.36      100.96      3.18 o
   1   4  10     1064.26     1020.35     11.71 o
   2   4  10       31.62       27.74      2.31 o
   3   4  10      201.03      190.89      4.42 o
   4   4  10      101.06      100.08      3.42 o
   5   4  10       12.09        5.15      2.62 o
   6   4  10       19.88       26.22      4.82 o
  -7   5  10       10.99       11.55      2.85 o
  -6   5  10        7.23        3.56      1.94 o
  -5   5  10       68.75       65.87      4.05 o
  -4   5  10       17.39       14.97      2.16 o
  -3   5  10      412.80      400.65      7.43 o
  -2   5  10      175.60      181.23      3.80 o
  -1   5  10       28.45       25.31      2.19 o
   0   5  10        1.28       -1.68      1.75 o
   1   5  10        1.02       -0.46      1.61 o
   2   5  10       42.01       39.36      2.54 o
   3   5  10        3.58        4.93      1.95 o
   4   5  10       96.42       93.29      3.40 o
   5   5  10        0.00       -1.83      1.83 o
  -7   6  10        0.00       -0.66      4.29 o
  -6   6  10        5.49        2.17      2.25 o
  -5   6  10        6.02        0.39      2.10 o
  -4   6  10       18.19       16.79      2.17 o
  -3   6  10      127.07      113.14      4.20 o
  -2   6  10       88.72       92.06      3.08 o
  -1   6  10       83.88       62.98      4.95 o
   0   6  10       11.59        5.85      1.71 o
   1   6  10        0.58       -0.38      1.54 o
   2   6  10      268.26      243.22      5.28 o
   3   6  10        2.45        2.15      2.26 o
   4   6  10       88.02       85.75      5.85 o
   5   6  10        0.95       -1.15      3.14 o
  -6   7  10        0.11       -2.48      2.48 o
  -5   7  10       25.63       24.91      3.19 o
  -4   7  10       18.48       15.17      2.45 o
  -3   7  10        1.28       -1.07      1.78 o
  -2   7  10        3.80       -0.12      2.07 o
  -1   7  10        1.09       -1.31      1.31 o
   0   7  10        5.51        3.14      1.78 o
   1   7  10        1.26       -0.35      1.65 o
   2   7  10        3.75        5.28      3.04 o
   3   7  10        0.03       -1.98      1.98 o
   4   7  10        8.25        5.09      2.35 o
  -6   8  10        0.14       -2.51      2.51 o
  -5   8  10        3.08       -1.19      3.84 o
  -4   8  10       36.69       30.45      4.34 o
  -3   8  10       59.51       49.63      5.03 o
  -2   8  10        1.07       -1.86      1.86 o
  -1   8  10        0.70       -1.33      1.33 o
   0   8  10       16.57       15.72      5.24 o
   1   8  10        3.17       -1.84      1.84 o
   2   8  10       33.97       28.35      3.31 o
   3   8  10       29.54       31.59      3.35 o
   4   8  10        0.01       -2.09      2.09 o
  -5   9  10       93.10       88.64      9.53 o
  -4   9  10       55.04       52.29      7.43 o
  -3   9  10       71.43       60.79      6.74 o
  -2   9  10       14.79       11.86      2.45 o
  -1   9  10        0.01       -1.27      2.21 o
   0   9  10        0.05       -2.08      2.08 o
   1   9  10        0.42       -1.03      2.38 o
   2   9  10        0.00       -1.28      2.17 o
   3   9  10        9.18       12.56      2.83 o
  -4  10  10       20.22       17.62      3.44 o
  -3  10  10       12.95        8.54      2.54 o
  -2  10  10       43.58       21.32      6.29 o
  -1  10  10        1.23       -2.37      9.90 o
   0  10  10       13.43        8.16      2.89 o
   1  10  10      112.39      129.85      7.26 o
   2  10  10        3.55       -0.10      2.45 o
  -3  11  10        9.31        9.34      3.40 o
  -2  11  10       18.25       13.32     10.30 o
  -1  11  10        7.03        3.16      8.09 o
   0  11  10        0.79       -1.50      4.71 o
  -2 -16  11        0.42       -1.67      2.08 o
  -1 -16  11       36.67       34.56      3.37 o
   0 -16  11        0.03        2.62      2.48 o
   1 -16  11       17.30       18.43      3.80 o
  -3 -15  11       64.58       62.27      5.81 o
  -2 -15  11        4.52       -0.92      2.29 o
  -1 -15  11       20.49       14.23      3.19 o
   0 -15  11        2.69        3.49      2.43 o
   1 -15  11        0.07       -2.51      4.13 o
   2 -15  11        6.29        2.53      8.42 o
   3 -15  11        0.66       -1.29      4.82 o
  -4 -14  11        3.35       -0.73      2.73 o
  -3 -14  11       67.55       62.87      4.33 o
  -2 -14  11       15.87       11.78      2.78 o
  -1 -14  11       40.82       42.64      3.41 o
   0 -14  11       53.31       51.37      4.87 o
   1 -14  11      134.50      131.46     11.23 o
   2 -14  11       69.42       66.04     12.54 o
   3 -14  11       70.12       77.42      6.02 o
   4 -14  11       38.41       42.02      4.80 o
  -5 -13  11        0.04       -0.39      2.68 o
  -4 -13  11        4.21        2.92      2.54 o
  -3 -13  11      121.82      134.99      8.20 o
  -2 -13  11        2.13        0.45      2.38 o
  -1 -13  11       36.90       37.14      3.18 o
   0 -13  11       11.79       13.56      2.57 o
   1 -13  11        0.02       -0.57      2.33 o
   2 -13  11        2.39        1.06      5.12 o
   3 -13  11       18.32       23.53      3.60 o
   4 -13  11        0.56        3.08      2.93 o
  -6 -12  11        4.39        3.96      4.95 o
  -5 -12  11        0.19       -2.06      2.06 o
  -4 -12  11       11.27        4.33      3.62 o
  -3 -12  11       91.35       92.74      5.34 o
  -2 -12  11      115.23      114.14      4.65 o
  -1 -12  11       88.69       92.83      3.52 o
   0 -12  11      196.83      197.15      5.15 o
   1 -12  11       57.52       57.01      4.00 o
   2 -12  11       43.48       43.31      5.61 o
   3 -12  11      156.76      165.50      4.63 o
   4 -12  11      112.56      122.98      4.37 o
   5 -12  11      158.22      167.96      5.04 o
  -6 -11  11       33.40       26.57      9.74 o
  -5 -11  11       30.42       27.05      2.90 o
  -4 -11  11       19.22       17.60      3.91 o
  -3 -11  11      152.63      154.40      5.13 o
  -2 -11  11       30.72       35.96      2.95 o
  -1 -11  11       26.92       24.73      2.66 o
   0 -11  11        1.75        2.88      1.33 o
   1 -11  11       11.07       11.75      1.89 o
   2 -11  11        2.25        4.68      1.61 o
   3 -11  11        5.32       11.36      2.04 o
   4 -11  11      105.03      107.91      4.57 o
   5 -11  11       96.12      106.87      5.29 o
  -7 -10  11        2.24        8.25      5.28 o
  -6 -10  11        0.37       -0.20      2.91 o
  -5 -10  11        0.03       -1.35      2.44 o
  -4 -10  11        0.02       -2.14      2.14 o
  -3 -10  11       29.24       29.80      2.91 o
  -2 -10  11       74.91       76.83      3.91 o
  -1 -10  11        0.45       -0.65      1.49 o
   0 -10  11       83.72       59.18      2.63 o
   1 -10  11      258.30      282.84      5.05 o
   2 -10  11        2.11        2.98      1.54 o
   3 -10  11      309.32      327.15      7.36 o
   4 -10  11      177.23      182.15      4.84 o
   5 -10  11       87.74       90.72      3.84 o
   6 -10  11        0.36        0.29      2.33 o
  -7  -9  11       36.12       35.30      3.36 o
  -6  -9  11        0.02       -0.96      2.47 o
  -5  -9  11       47.30       45.26      3.25 o
  -4  -9  11       45.48       42.69      2.31 o
  -3  -9  11      325.16      322.37      5.00 o
  -2  -9  11       35.80       32.33      2.40 o
  -1  -9  11       27.98       22.27      2.16 o
   0  -9  11       14.46       11.92      1.56 o
   1  -9  11       12.56       11.77      1.51 o
   2  -9  11        8.69        6.38      1.48 o
   3  -9  11       43.24       50.22      2.76 o
   4  -9  11        1.51        1.79      1.51 o
   5  -9  11        1.95        2.84      2.04 o
   6  -9  11       10.49        7.27      2.56 o
  -7  -8  11        9.88        6.38      2.72 o
  -6  -8  11        4.88        2.78      1.59 o
  -5  -8  11        3.43        1.06      1.23 o
  -4  -8  11        2.27       -0.52      1.19 o
  -3  -8  11      120.21      115.69      3.35 o
  -2  -8  11       93.92       91.27      3.42 o
  -1  -8  11       70.54       53.00      2.85 o
   0  -8  11       15.22       19.27      1.77 o
   1  -8  11       68.13       89.28      2.99 o
   2  -8  11       49.46       35.61      2.59 o
   3  -8  11      722.04      718.95      9.47 o
   4  -8  11      186.42      185.74      4.60 o
   5  -8  11       35.86       35.96      2.64 o
   6  -8  11        3.78        1.54      3.45 o
  -7  -7  11        8.96        3.50      3.38 o
  -6  -7  11        0.05        1.24      1.54 o
  -5  -7  11        6.40        3.85      1.36 o
  -4  -7  11        0.00       -1.11      1.11 o
  -3  -7  11       59.70       50.42      3.10 o
  -2  -7  11      163.10      166.62      4.13 o
  -1  -7  11        9.50        6.66      1.47 o
   0  -7  11        9.39        9.00      1.40 o
   1  -7  11       18.19       16.37      1.75 o
   2  -7  11        5.73        3.74      1.80 o
   3  -7  11       31.15       40.98      5.28 o
   4  -7  11       50.44       54.90      3.59 o
   5  -7  11       65.39       58.88      3.43 o
   6  -7  11       33.21       26.73      5.06 o
  -8  -6  11       12.83        8.39      4.10 o
  -7  -6  11       12.70        7.48      2.28 o
  -6  -6  11       18.73       20.73      2.98 o
  -5  -6  11        9.30        9.17      1.59 o
  -4  -6  11        5.56        3.48      1.46 o
  -3  -6  11        5.31        2.67      1.36 o
  -2  -6  11      387.72      393.66      5.62 o
  -1  -6  11       78.69       65.98      2.85 o
   0  -6  11      321.65      327.83      5.50 o
   1  -6  11      307.95      293.14      4.86 o
   2  -6  11      170.32      165.18      4.62 o
   3  -6  11      543.32      523.43      9.92 o
   4  -6  11        8.71        6.88      2.29 o
   5  -6  11       19.52       14.85      3.33 o
   6  -6  11       15.68       13.54      8.09 o
  -8  -5  11      151.28      143.04      5.40 o
  -7  -5  11       25.58       32.32      4.72 o
  -6  -5  11       11.01       20.51      3.53 o
  -5  -5  11      597.83      594.20      8.85 o
  -4  -5  11      184.84      174.08      3.94 o
  -3  -5  11      494.31      487.65      6.58 o
  -2  -5  11       37.11       38.19      2.60 o
  -1  -5  11        5.06        6.90      1.36 o
   0  -5  11        8.16        7.42      1.48 o
   1  -5  11       22.68       22.25      1.77 o
   2  -5  11      119.42      108.46      3.61 o
   3  -5  11        1.89       -0.18      1.47 o
   4  -5  11        1.86        4.37      1.88 o
   5  -5  11        0.07       -1.82      1.87 o
   6  -5  11       93.43       99.95      7.59 o
  -8  -4  11       25.76       20.98      4.81 o
  -7  -4  11        3.49        4.76      2.19 o
  -6  -4  11       33.03       31.05      3.10 o
  -5  -4  11       10.95       19.40      2.19 o
  -4  -4  11       99.46       93.89      3.00 o
  -3  -4  11      514.06      498.03      6.61 o
  -2  -4  11      230.56      215.35      4.47 o
  -1  -4  11       90.46      107.08      3.17 o
   0  -4  11      116.97      103.53      3.02 o
   1  -4  11      113.80      136.01      3.28 o
   2  -4  11       77.31       60.82      2.89 o
   3  -4  11      141.50      134.58      3.82 o
   4  -4  11      643.22      661.21      9.34 o
   5  -4  11        9.50       10.07      2.51 o
   6  -4  11       84.43      101.03      7.59 o
  -8  -3  11        5.94        2.63      3.24 o
  -7  -3  11      319.02      329.09      9.15 o
  -6  -3  11        2.25        1.44      1.84 o
  -5  -3  11      790.28      773.67     10.39 o
  -4  -3  11       99.02      101.43      3.00 o
  -3  -3  11      827.66      788.28     10.47 o
  -2  -3  11       63.53       60.19      2.42 o
  -1  -3  11      152.75      162.65      3.85 o
   0  -3  11       60.89       61.10      2.84 o
   1  -3  11       27.41       25.68      1.89 o
   2  -3  11       44.07       42.96      2.62 o
   3  -3  11       45.93       42.34      2.51 o
   4  -3  11      132.72      125.13      3.64 o
   5  -3  11        7.57        9.21      2.96 o
   6  -3  11      297.98      314.75      9.09 o
  -8  -2  11       17.32       15.22      5.43 o
  -7  -2  11        6.99       11.94      2.68 o
  -6  -2  11        1.22        3.49      1.77 o
  -5  -2  11       54.72       59.42      4.89 o
  -4  -2  11        1.61       -1.22      1.22 o
  -3  -2  11      696.15      675.53      7.93 o
  -2  -2  11      107.80      104.44      2.89 o
  -1  -2  11      798.48      822.90      9.51 o
   0  -2  11     1728.47     1702.83     17.96 o
   1  -2  11     1703.06     1637.48     15.58 o
   2  -2  11      461.44      437.34      7.23 o
   3  -2  11        4.36        1.04      1.52 o
   4  -2  11      123.21      122.57      3.55 o
   5  -2  11       46.09       51.37      4.30 o
   6  -2  11      133.99      148.97      6.42 o
  -8  -1  11       66.33       82.86      6.84 o
  -7  -1  11      491.17      484.25     10.06 o
  -6  -1  11      161.69      145.86      4.59 o
  -5  -1  11      262.45      268.95      5.68 o
  -4  -1  11        3.00       -0.05      1.21 o
  -3  -1  11      173.54      169.28      3.75 o
  -2  -1  11      229.33      227.15      4.19 o
  -1  -1  11      791.14      802.57      9.33 o
   0  -1  11       53.04       64.32      2.63 o
   1  -1  11        0.16       10.01      2.86 o
   2  -1  11        2.95        2.14      1.41 o
   3  -1  11       50.52       45.29      3.29 o
   4  -1  11       33.56       30.20      2.19 o
   5  -1  11       30.16       34.69      4.68 o
   6  -1  11      126.79      146.25      6.80 o
  -8   0  11        7.94        0.57      6.01 o
  -7   0  11       10.67       20.21      3.04 o
  -6   0  11        1.01        5.80      1.60 o
  -5   0  11       19.02       20.75      2.12 o
  -4   0  11       10.04       10.37      1.34 o
  -3   0  11      621.40      630.95      8.03 o
  -2   0  11     1052.17     1019.29     10.43 o
  -1   0  11     2431.95     2419.96     19.28 o
   0   0  11       17.88       33.72      3.50 o
   1   0  11     2888.98     2839.26     26.56 o
   2   0  11      531.28      525.61      6.80 o
   3   0  11       16.49       15.29      1.79 o
   4   0  11      301.89      299.69      5.77 o
   5   0  11       61.15       62.90      4.41 o
   6   0  11       37.18       43.59      4.45 o
  -8   1  11        0.45       -1.57      2.86 o
  -7   1  11      593.37      598.51      9.60 o
  -6   1  11       70.74       83.06      4.25 o
  -5   1  11      256.45      252.05      5.66 o
  -4   1  11      120.51      113.89      3.11 o
  -3   1  11     1243.71     1235.88     12.22 o
  -2   1  11      481.73      470.87      5.92 o
  -1   1  11      279.44      280.08      4.78 o
   0   1  11        1.35        3.19      1.19 o
   1   1  11       28.37       31.32      2.95 o
   2   1  11       42.93       53.94      3.07 o
   3   1  11       36.60       38.29      2.26 o
   4   1  11      145.06      153.79      5.78 o
   5   1  11       12.22       13.18      2.38 o
   6   1  11       38.18       46.70      4.86 o
  -8   2  11        2.56       -3.63      3.63 o
  -7   2  11        6.16        8.49      2.55 o
  -6   2  11        3.67        6.54      1.85 o
  -5   2  11        0.59        1.80      1.63 o
  -4   2  11       45.06       51.58      3.13 o
  -3   2  11      571.29      586.38      8.00 o
  -2   2  11      270.56      266.29      4.92 o
  -1   2  11      367.76      341.40      4.69 o
   0   2  11       24.50       24.16      1.93 o
   1   2  11       45.13       35.19      2.38 o
   2   2  11      923.22      876.68     10.63 o
   3   2  11      561.51      544.35      7.78 o
   4   2  11       56.14       63.24      5.49 o
   5   2  11      108.82      113.10      4.70 o
   6   2  11        0.83        7.22      2.65 o
  -7   3  11       63.72       75.82      6.19 o
  -6   3  11      340.85      303.16      7.14 o
  -5   3  11       45.39       40.87      3.94 o
  -4   3  11      443.33      450.76      8.33 o
  -3   3  11      510.35      485.82      6.86 o
  -2   3  11        7.85        6.22      1.41 o
  -1   3  11       65.07       59.22      2.39 o
   0   3  11        6.69        5.75      1.57 o
   1   3  11       15.57       14.38      2.43 o
   2   3  11      164.65      163.06      5.09 o
   3   3  11       31.84       34.69      3.73 o
   4   3  11       59.74       59.43      6.48 o
   5   3  11      106.25      120.13      6.05 o
  -7   4  11        0.01        2.37      2.27 o
  -6   4  11        1.93        0.50      1.88 o
  -5   4  11        8.40        7.87      2.15 o
  -4   4  11      135.90      132.44      4.79 o
  -3   4  11       37.60       35.20      2.31 o
  -2   4  11       15.05       11.39      1.92 o
  -1   4  11       97.98       97.53      2.95 o
   0   4  11        4.01       -0.70      1.63 o
   1   4  11       40.05       24.08      2.17 o
   2   4  11      309.36      305.45      5.85 o
   3   4  11       35.34       36.32      2.53 o
   4   4  11       24.37       22.81      3.06 o
   5   4  11       21.93       27.26      3.61 o
  -7   5  11        0.18        4.95      4.29 o
  -6   5  11        0.65       -1.90      1.90 o
  -5   5  11      102.39       78.11      4.04 o
  -4   5  11       83.68       89.39      5.72 o
  -3   5  11       25.98       19.73      2.37 o
  -2   5  11       78.17       66.04      3.21 o
  -1   5  11        0.02       -1.21      1.21 o
   0   5  11        5.41        0.60      1.79 o
   1   5  11        3.69       -0.84      1.80 o
   2   5  11       26.25       26.88      2.49 o
   3   5  11       26.79       22.39      2.92 o
   4   5  11        0.86        2.04      2.16 o
   5   5  11        4.54        6.27      3.96 o
  -6   6  11        0.00       -1.67      1.67 o
  -5   6  11       15.49       12.67      3.05 o
  -4   6  11       17.70       18.75      2.33 o
  -3   6  11       48.09       43.66      2.97 o
  -2   6  11       23.65       15.28      2.18 o
  -1   6  11        4.61       -1.54      1.55 o
   0   6  11      307.59      288.05      5.85 o
   1   6  11       21.29       17.71      2.78 o
   2   6  11      222.87      239.37      6.84 o
   3   6  11       47.20       50.40      3.08 o
   4   6  11       13.92        3.09      6.27 o
  -6   7  11       16.54       17.28      3.97 o
  -5   7  11       34.82       28.42      3.43 o
  -4   7  11       18.45       22.39      2.68 o
  -3   7  11       43.52       41.39      3.04 o
  -2   7  11        0.13       -1.51      1.51 o
  -1   7  11        7.01        0.94      2.17 o
   0   7  11        6.58        4.75      2.39 o
   1   7  11        0.92        0.27      1.65 o
   2   7  11        9.64        7.55      4.57 o
   3   7  11       11.74       11.53      2.65 o
  -5   8  11        7.43        1.16      6.29 o
  -4   8  11        5.08        0.02      3.33 o
  -3   8  11       57.80       56.16      4.70 o
  -2   8  11        3.65       -1.42      1.70 o
  -1   8  11        2.05       -1.90      1.90 o
   0   8  11       83.15       83.91      6.47 o
   1   8  11        4.15        2.01      2.35 o
   2   8  11       52.54       57.02      6.53 o
   3   8  11      113.79      125.36     11.22 o
  -4   9  11       51.40       49.96      6.34 o
  -3   9  11       24.18       22.35      2.80 o
  -2   9  11        1.38       -2.17      2.17 o
  -1   9  11        2.39       -1.25      5.61 o
   0   9  11        0.14       -2.39      2.44 o
   1   9  11        0.05       -1.40      2.35 o
   2   9  11        1.91        3.24      2.91 o
  -3  10  11        5.35        1.11      3.76 o
  -2  10  11       17.40        6.57      5.05 o
  -1  10  11        2.42        0.99      4.62 o
   0  10  11        7.73       12.33      4.10 o
  -3 -15  12        0.43       -2.53      2.86 o
  -2 -15  12       83.85       90.40      6.21 o
  -1 -15  12        0.00       -2.53      2.66 o
   0 -15  12       17.18       19.67      3.56 o
   1 -15  12        0.86        3.45      4.79 o
   2 -15  12        0.63       -4.15      4.95 o
  -4 -14  12        3.67        4.77      2.86 o
  -3 -14  12        0.11       -2.10      2.10 o
  -2 -14  12       89.94       81.11      4.44 o
  -1 -14  12       10.69       10.35      2.69 o
   0 -14  12       21.96       28.57      3.05 o
   1 -14  12      293.49      343.44     17.17 o
   2 -14  12        0.47        2.81      4.79 o
   3 -14  12       59.95       62.48      6.60 o
  -5 -13  12        8.08        8.50      2.41 o
  -4 -13  12      114.35      120.67      5.56 o
  -3 -13  12        5.74        1.87      2.65 o
  -2 -13  12       60.31       67.65      4.58 o
  -1 -13  12       13.18       10.89      2.63 o
   0 -13  12        0.01       -1.58      2.14 o
   1 -13  12        0.96        5.12      4.13 o
   2 -13  12        0.25       -0.42      3.44 o
   3 -13  12       21.12       28.95      4.69 o
   4 -13  12        8.31        9.01      3.17 o
  -5 -12  12        1.53       -2.10      2.21 o
  -4 -12  12       54.85       54.13      7.05 o
  -3 -12  12        0.34       -0.72      3.02 o
  -2 -12  12       91.73       94.24      4.62 o
  -1 -12  12       36.28       34.35      2.75 o
   0 -12  12        9.47        3.76      1.81 o
   1 -12  12      241.36      243.51      8.52 o
   2 -12  12       64.52       63.04      6.44 o
   3 -12  12      105.87      115.78      5.32 o
   4 -12  12        0.37        3.37      2.98 o
  -6 -11  12        0.45       -1.98      2.97 o
  -5 -11  12        0.54       -0.61      2.05 o
  -4 -11  12      147.16      154.31      5.25 o
  -3 -11  12        7.41        5.15      2.00 o
  -2 -11  12       62.70       73.73      5.05 o
  -1 -11  12        1.95        4.62      1.98 o
   0 -11  12        0.50        0.51      1.29 o
   1 -11  12        0.68       -0.70      1.96 o
   2 -11  12        0.02       -0.78      1.84 o
   3 -11  12        8.46       10.26      2.01 o
   4 -11  12        1.08        2.34      1.86 o
   5 -11  12      138.54      153.09      4.86 o
  -6 -10  12        0.09       -0.66      4.29 o
  -5 -10  12        2.00       -1.88      1.97 o
  -4 -10  12       36.39       40.46      3.17 o
  -3 -10  12       53.27       53.03      5.72 o
  -2 -10  12      100.94      120.10      5.84 o
  -1 -10  12       47.54       50.55      3.36 o
   0 -10  12        4.37        2.38      1.40 o
   1 -10  12        2.86        5.86      1.76 o
   2 -10  12      109.83      104.39      4.50 o
   3 -10  12       12.72       12.66      3.14 o
   4 -10  12        8.88       10.67      2.08 o
   5 -10  12      101.13      104.08      4.31 o
  -7  -9  12       15.20       13.52      9.24 o
  -6  -9  12      216.57      216.03      6.43 o
  -5  -9  12       31.58       28.99      2.45 o
  -4  -9  12      174.25      171.28      5.27 o
  -3  -9  12        3.05        2.47      1.84 o
  -2  -9  12       33.79       32.12      2.47 o
  -1  -9  12        1.08        2.53      1.61 o
   0  -9  12        1.30       -1.22      1.22 o
   1  -9  12        0.04       -1.17      1.46 o
   2  -9  12        0.59        0.19      1.73 o
   3  -9  12        2.62        4.44      1.91 o
   4  -9  12       70.85       77.30      3.44 o
   5  -9  12       39.37       41.09      2.97 o
  -7  -8  12        3.10        2.02      2.62 o
  -6  -8  12        4.81        6.84      1.92 o
  -5  -8  12        8.00        6.37      1.56 o
  -4  -8  12       14.47       14.99      2.12 o
  -3  -8  12        2.63        0.18      1.73 o
  -2  -8  12        2.42        1.55      1.58 o
  -1  -8  12       73.20       96.63      3.59 o
   0  -8  12        9.36       12.72      1.68 o
   1  -8  12       35.35       16.67      2.18 o
   2  -8  12       46.33       58.73      3.53 o
   3  -8  12      163.34      163.01      5.19 o
   4  -8  12      600.00      607.10     28.25 o
   5  -8  12        3.81        4.51      1.78 o
   6  -8  12        0.01       -2.77      2.77 o
  -7  -7  12        0.52       -2.32      2.32 o
  -6  -7  12       66.02       66.15      4.73 o
  -5  -7  12       36.28       37.29      4.71 o
  -4  -7  12       52.32       42.47      2.51 o
  -3  -7  12       29.18       18.76      2.57 o
  -2  -7  12       16.92       19.52      2.10 o
  -1  -7  12       23.24       28.09      2.11 o
   0  -7  12        0.54        0.37      1.29 o
   1  -7  12        5.45        1.06      1.69 o
   2  -7  12        7.59        4.95      1.86 o
   3  -7  12       44.50       42.90      3.62 o
   4  -7  12      128.53      133.85      6.98 o
   5  -7  12       31.96       34.56      8.75 o
   6  -7  12        2.02        3.03      6.77 o
  -7  -6  12        6.18        3.85      2.67 o
  -6  -6  12        5.36        3.84      1.90 o
  -5  -6  12       14.63       12.95      2.14 o
  -4  -6  12        2.35       -1.39      1.39 o
  -3  -6  12        6.23        7.97      1.77 o
  -2  -6  12       67.15       76.84      3.19 o
  -1  -6  12      724.67      710.36     11.11 o
   0  -6  12       41.00       52.93      2.65 o
   1  -6  12      121.27       90.80      3.68 o
   2  -6  12       21.81       22.88      2.21 o
   3  -6  12        0.01       -1.55      1.55 o
   4  -6  12      230.59      222.67      5.73 o
   5  -6  12       15.11       19.53      3.96 o
   6  -6  12        4.22       -0.83      3.27 o
  -8  -5  12        3.25       -4.80      4.80 o
  -7  -5  12      157.57      143.82      5.21 o
  -6  -5  12       53.33       36.05      4.67 o
  -5  -5  12        5.85        5.36      1.82 o
  -4  -5  12        0.05       -1.30      1.30 o
  -3  -5  12        1.02        1.93      1.38 o
  -2  -5  12       67.69       52.00      2.72 o
  -1  -5  12       75.71       76.22      3.02 o
   0  -5  12       16.20       16.04      1.78 o
   1  -5  12        1.69       -0.25      1.44 o
   2  -5  12       73.60       70.54      3.37 o
   3  -5  12       20.15       15.48      2.00 o
   4  -5  12        3.27        1.55      2.05 o
   5  -5  12       28.36       25.90      4.04 o
   6  -5  12        2.12        3.38      3.14 o
  -8  -4  12        9.60        4.45      3.62 o
  -7  -4  12       10.73       12.36      3.15 o
  -6  -4  12        0.64        2.21      2.35 o
  -5  -4  12       10.76       10.28      2.02 o
  -4  -4  12       66.53       64.88      2.79 o
  -3  -4  12       88.81       91.62      3.12 o
  -2  -4  12      173.97      165.59      4.22 o
  -1  -4  12       96.63       84.56      3.38 o
   0  -4  12      244.30      219.25      4.89 o
   1  -4  12       20.36       12.31      1.91 o
   2  -4  12      183.55      159.33      5.44 o
   3  -4  12       11.39        3.91      1.63 o
   4  -4  12       64.88       61.43      3.76 o
   5  -4  12       62.82       54.90      4.57 o
   6  -4  12       14.03       13.86      3.97 o
  -8  -3  12       66.31       73.55      5.74 o
  -7  -3  12      163.49      174.46      7.30 o
  -6  -3  12      407.97      432.79      7.90 o
  -5  -3  12        4.61        1.92      1.71 o
  -4  -3  12      212.33      206.31      4.32 o
  -3  -3  12      572.67      570.71      7.38 o
  -2  -3  12      894.02      877.42     11.90 o
  -1  -3  12       89.46       74.17      2.95 o
   0  -3  12        2.80        1.02      1.95 o
   1  -3  12       26.17       23.77      2.28 o
   2  -3  12        1.58       -1.20      1.48 o
   3  -3  12       14.38       12.38      1.89 o
   4  -3  12       56.22       50.17      2.77 o
   5  -3  12      164.91      157.88      6.46 o
   6  -3  12       37.28       36.00     11.06 o
  -8  -2  12        3.84        6.17      6.90 o
  -7  -2  12       15.02       14.88      2.99 o
  -6  -2  12        9.18       24.08      4.86 o
  -5  -2  12        1.04        2.28      1.67 o
  -4  -2  12       32.88       25.97      1.88 o
  -3  -2  12      175.41      169.87      4.06 o
  -2  -2  12      807.94      819.30      9.18 o
  -1  -2  12      504.24      488.77      6.93 o
   0  -2  12       43.56       47.80      2.77 o
   1  -2  12        5.12        5.89      1.83 o
   2  -2  12      179.87      156.65      4.50 o
   3  -2  12       80.90       85.73      4.53 o
   4  -2  12       14.24       15.61      2.46 o
   5  -2  12      165.66      186.75      8.84 o
   6  -2  12       97.11      111.57      8.33 o
  -8  -1  12      112.79      125.23     15.54 o
  -7  -1  12        2.15       10.15      3.64 o
  -6  -1  12      569.12      526.58      8.76 o
  -5  -1  12      179.55      179.66      4.96 o
  -4  -1  12      121.81      118.93      3.41 o
  -3  -1  12      370.98      376.27      5.73 o
  -2  -1  12        1.56        2.63      1.43 o
  -1  -1  12      335.09      343.13      7.11 o
   0  -1  12       30.19       40.38      2.61 o
   1  -1  12        0.30        1.17      1.75 o
   2  -1  12        0.44        1.68      1.48 o
   3  -1  12        5.28        2.94      1.36 o
   4  -1  12       18.31       27.96      3.59 o
   5  -1  12      148.16      168.42      6.92 o
   6  -1  12      240.97      262.51      8.97 o
  -8   0  12        5.71       -3.75      4.29 o
  -7   0  12        9.26        9.68      2.22 o
  -6   0  12        2.02        9.56      2.17 o
  -5   0  12       54.01       57.11      3.50 o
  -4   0  12        0.05       -0.69      1.58 o
  -3   0  12        0.40       -1.12      1.30 o
  -2   0  12      835.02      834.33     10.19 o
  -1   0  12      688.07      756.68      9.43 o
   0   0  12     1759.07     1757.25     18.93 o
   1   0  12       98.85      100.40      4.24 o
   2   0  12      390.24      380.90      7.12 o
   3   0  12      103.05      110.34      6.07 o
   4   0  12       83.03       91.38      5.27 o
   5   0  12      126.90      138.89      6.53 o
  -7   1  12        1.41        3.04      1.72 o
  -6   1  12      137.85      132.29      4.67 o
  -5   1  12      175.25      174.08      5.55 o
  -4   1  12        0.95        1.82      1.71 o
  -3   1  12        5.02        2.97      1.51 o
  -2   1  12      611.13      624.60      7.96 o
  -1   1  12       36.98       45.81      2.66 o
   0   1  12      125.53      144.40      4.63 o
   1   1  12       27.39       29.95      2.25 o
   2   1  12       16.27       15.78      1.91 o
   3   1  12       17.05       19.76      1.97 o
   4   1  12        2.21        4.56      2.00 o
   5   1  12       26.57       29.04      4.12 o
  -7   2  12        1.84        2.19      2.57 o
  -6   2  12        5.60        3.51      2.09 o
  -5   2  12        8.52       12.31      2.24 o
  -4   2  12       28.61       29.42      3.38 o
  -3   2  12      107.06      103.97      3.66 o
  -2   2  12      331.52      334.22      5.56 o
  -1   2  12       87.73       76.89      2.56 o
   0   2  12      955.22      898.34     10.91 o
   1   2  12      114.21      132.36      6.05 o
   2   2  12       53.19       45.16      2.52 o
   3   2  12      146.43      158.80      4.24 o
   4   2  12      128.85      125.98      5.23 o
   5   2  12       40.13       53.87      7.74 o
  -7   3  12       38.68       46.02      6.95 o
  -6   3  12       18.13        9.79      2.54 o
  -5   3  12      324.32      312.59      7.33 o
  -4   3  12       65.82       64.02      7.10 o
  -3   3  12       81.47       83.33      3.14 o
  -2   3  12      117.32      112.45      3.56 o
  -1   3  12        0.26       -0.92      1.20 o
   0   3  12       13.61       10.61      2.08 o
   1   3  12        4.39        1.50      1.76 o
   2   3  12       58.14       58.44      3.19 o
   3   3  12       55.62       62.48      4.55 o
   4   3  12        0.43        2.31      2.71 o
   5   3  12       53.28       64.29      5.91 o
  -7   4  12        0.86       -1.32      3.00 o
  -6   4  12        0.09       -2.02      2.02 o
  -5   4  12       11.98       12.11      2.47 o
  -4   4  12       10.15       10.15      2.72 o
  -3   4  12       68.83       65.59      5.07 o
  -2   4  12        3.28        2.38      1.65 o
  -1   4  12       22.32       23.89      2.26 o
   0   4  12      167.37      164.02      9.41 o
   1   4  12        0.06       -0.66      1.67 o
   2   4  12       59.12       54.44      3.48 o
   3   4  12       73.61       95.46      3.86 o
   4   4  12       37.13       36.39      5.39 o
  -6   5  12        7.27        2.57      3.60 o
  -5   5  12      104.68       97.91      5.81 o
  -4   5  12      120.72       97.01      4.60 o
  -3   5  12       38.19       44.14      4.93 o
  -2   5  12      103.61       95.40      3.79 o
  -1   5  12        0.84       -0.50      1.55 o
   0   5  12        5.08        1.63      3.13 o
   1   5  12        7.53        3.83      3.31 o
   2   5  12        0.49        1.04      1.86 o
   3   5  12       27.51       26.90      2.71 o
   4   5  12       42.55       44.24      5.21 o
  -6   6  12        0.19        0.60      2.51 o
  -5   6  12        1.66       -0.20      2.20 o
  -4   6  12       44.05       41.23      5.15 o
  -3   6  12        2.11        0.02      2.21 o
  -2   6  12      181.79      180.06      5.33 o
  -1   6  12        0.11       -1.94      2.11 o
   0   6  12       46.61       63.61      6.15 o
   1   6  12      283.63      263.96      9.50 o
   2   6  12        0.15        3.20      1.99 o
   3   6  12       35.29       42.69      4.34 o
  -5   7  12        1.33        2.60      3.38 o
  -4   7  12       57.92       51.10      7.05 o
  -3   7  12        2.83       -1.39      2.47 o
  -2   7  12       46.42       49.59      3.21 o
  -1   7  12        8.36       -0.45      3.19 o
   0   7  12        0.10       -2.35      2.35 o
   1   7  12        0.00        1.07      2.50 o
   2   7  12        0.24        3.23      2.47 o
  -4   8  12       21.15       21.49      4.68 o
  -3   8  12        3.32        0.21      3.05 o
  -2   8  12       16.81        8.86      2.84 o
  -1   8  12       76.55       57.05      7.90 o
   0   8  12        4.95       -0.84      4.16 o
   1   8  12      120.63      122.93      5.89 o
  -3   9  12        1.83       -2.23      2.23 o
  -2   9  12        2.76       -3.30      3.30 o
  -1   9  12       10.74       -4.30      4.30 o
   0   9  12        0.26       -4.46      4.46 o
  -2 -15  13        4.44        4.50      2.90 o
  -1 -15  13       15.28       15.54      3.25 o
   0 -15  13        0.02       -3.96      3.96 o
  -3 -14  13       34.38       31.18      3.27 o
  -2 -14  13        2.42        4.51      3.29 o
  -1 -14  13       66.63       75.72      4.86 o
   0 -14  13        2.12        2.39      2.81 o
   1 -14  13       14.15       10.23      6.60 o
   2 -14  13       34.32       35.53      9.08 o
  -4 -13  13        5.02        6.87      2.71 o
  -3 -13  13      127.96      139.70      6.28 o
  -2 -13  13        5.97        2.09      2.66 o
  -1 -13  13       49.16       54.93      6.29 o
   0 -13  13        0.82       -0.02      2.44 o
   1 -13  13        1.13        1.48      4.29 o
   2 -13  13        0.97        2.01      5.94 o
   3 -13  13        1.86        3.88      4.22 o
  -5 -12  13        5.41        6.40      2.72 o
  -4 -12  13        5.59        3.76      2.72 o
  -3 -12  13       69.86       70.25      9.72 o
  -2 -12  13       74.09       75.63      5.96 o
  -1 -12  13      104.08      107.99      3.93 o
   0 -12  13       24.48       25.00      2.59 o
   1 -12  13       12.25       11.22      2.74 o
   2 -12  13      138.07      157.81      5.95 o
   3 -12  13      399.26      432.66      9.56 o
   4 -12  13      195.54      195.16     10.75 o
  -5 -11  13       44.64       52.17      5.01 o
  -4 -11  13        1.00       -0.11      2.54 o
  -3 -11  13       98.97      112.97      5.03 o
  -2 -11  13      145.84      159.02      7.23 o
  -1 -11  13       29.51       33.85      2.85 o
   0 -11  13        4.08        4.59      1.51 o
   1 -11  13        3.32        2.90      2.32 o
   2 -11  13        4.88        4.18      2.27 o
   3 -11  13       49.46       42.91      6.93 o
   4 -11  13       36.03       43.32      5.88 o
  -6 -10  13        0.29        0.00      4.62 o
  -5 -10  13        9.89        6.77      7.43 o
  -4 -10  13        0.00       -0.72      2.25 o
  -3 -10  13       86.83       98.07      8.02 o
  -2 -10  13      353.37      371.52      7.13 o
  -1 -10  13       32.57       40.50      2.76 o
   0 -10  13       45.98       44.91      2.57 o
   1 -10  13       57.38       55.15      3.62 o
   2 -10  13       31.44       30.88      3.13 o
   3 -10  13      368.53      378.12     14.24 o
   4 -10  13        1.58        5.14      3.38 o
  -6  -9  13       36.81       32.11      4.20 o
  -5  -9  13      257.90      271.43     11.76 o
  -4  -9  13       14.14       14.09      4.07 o
  -3  -9  13      165.32      174.19      5.30 o
  -2  -9  13       31.42       34.02      2.60 o
  -1  -9  13        3.88        2.10      1.53 o
   0  -9  13        0.42       -1.33      1.33 o
   1  -9  13        4.97        4.52      1.87 o
   2  -9  13        1.04       -1.96      1.96 o
   3  -9  13       10.84       13.01      2.49 o
   4  -9  13       31.82       43.35      3.64 o
   5  -9  13        2.60        3.96      7.59 o
  -7  -8  13        1.61        0.99      3.30 o
  -6  -8  13        1.90        0.59      1.62 o
  -5  -8  13        9.09        7.71      2.76 o
  -4  -8  13        1.26       -1.10      1.54 o
  -3  -8  13      233.38      250.38      5.76 o
  -2  -8  13       38.71       27.91      2.39 o
  -1  -8  13      156.64      160.24      4.46 o
   0  -8  13        3.70       -1.33      1.33 o
   1  -8  13       88.71       87.30      3.90 o
   2  -8  13       22.92       16.68      2.34 o
   3  -8  13       11.13       16.54      2.72 o
   4  -8  13      121.42      129.70     11.22 o
   5  -8  13        0.30       -1.51      2.91 o
  -7  -7  13       40.50       28.83      5.15 o
  -6  -7  13       13.03        7.59      2.14 o
  -5  -7  13      154.30      155.98      7.61 o
  -4  -7  13        1.13       -1.50      2.69 o
  -3  -7  13      355.92      364.36      8.39 o
  -2  -7  13      227.47      207.47      4.87 o
  -1  -7  13       85.53       89.74      3.46 o
   0  -7  13        0.97       -1.28      1.28 o
   1  -7  13        1.79        2.33      1.69 o
   2  -7  13        1.03       -0.11      2.05 o
   3  -7  13       11.68        7.70      3.34 o
   4  -7  13       35.64       35.10      3.19 o
   5  -7  13        0.01       -3.54      4.46 o
  -7  -6  13        6.40        7.63      3.81 o
  -6  -6  13        7.08        7.68      3.71 o
  -5  -6  13       12.38       10.53      3.40 o
  -4  -6  13        0.26       -1.48      1.48 o
  -3  -6  13      484.33      471.69      7.63 o
  -2  -6  13       49.89       50.27      2.74 o
  -1  -6  13       78.00       94.71      3.50 o
   0  -6  13        9.83        8.01      1.89 o
   1  -6  13      275.81      294.11      6.35 o
   2  -6  13      214.36      191.52      6.72 o
   3  -6  13       85.33       79.70      3.72 o
   4  -6  13        6.99        8.02      2.05 o
   5  -6  13        0.57       -0.50      2.69 o
  -7  -5  13       58.57       46.93      7.48 o
  -6  -5  13       44.49       35.40      3.59 o
  -5  -5  13      104.87      108.57      4.35 o
  -4  -5  13       54.46       40.24      2.49 o
  -3  -5  13       55.60       50.06      2.98 o
  -2  -5  13        0.26        6.77      1.75 o
  -1  -5  13       19.74       21.52      1.97 o
   0  -5  13       13.14       13.22      1.82 o
   1  -5  13       28.69       33.32      3.33 o
   2  -5  13       13.60       14.74      2.19 o
   3  -5  13        0.71       -1.23      2.07 o
   4  -5  13       19.20       19.90      2.21 o
   5  -5  13        0.02       -3.30      3.30 o
  -7  -4  13        1.60        2.98      5.37 o
  -6  -4  13        0.99        3.47      2.46 o
  -5  -4  13       14.98       15.61      2.49 o
  -4  -4  13       12.47       14.99      1.82 o
  -3  -4  13      100.84       99.76      3.44 o
  -2  -4  13      977.30      977.75     11.67 o
  -1  -4  13      260.18      249.76      5.36 o
   0  -4  13      184.85      182.51      4.55 o
   1  -4  13      783.46      769.57     11.02 o
   2  -4  13       52.64       41.17      2.77 o
   3  -4  13      146.98      136.63      4.56 o
   4  -4  13       70.09       78.20      4.86 o
   5  -4  13        0.50        0.50      2.57 o
  -7  -3  13      249.65      283.90     12.23 o
  -6  -3  13        1.69        5.81      2.29 o
  -5  -3  13      233.35      238.31      6.30 o
  -4  -3  13        4.20        0.66      1.47 o
  -3  -3  13      128.90      128.29      3.64 o
  -2  -3  13      362.22      353.75      6.15 o
  -1  -3  13       30.44       30.18      3.74 o
   0  -3  13       10.69       10.83      1.69 o
   1  -3  13       25.39       29.53      2.61 o
   2  -3  13        0.02       -1.44      1.44 o
   3  -3  13        2.60       -0.61      1.87 o
   4  -3  13       47.23       42.10      3.87 o
   5  -3  13        9.38        6.58      3.28 o
  -7  -2  13        1.82       10.61      6.00 o
  -6  -2  13       12.71       16.03      2.36 o
  -5  -2  13       13.83       15.66      3.12 o
  -4  -2  13        6.88        6.66      1.81 o
  -3  -2  13      122.27      115.04      3.47 o
  -2  -2  13      222.29      214.79      4.49 o
  -1  -2  13      179.31      174.11      4.66 o
   0  -2  13       55.10       43.13      3.39 o
   1  -2  13        0.12       -0.29      2.38 o
   2  -2  13      332.81      322.78      6.63 o
   3  -2  13        1.52       -0.44      2.38 o
   4  -2  13      169.08      164.47      7.56 o
   5  -2  13        4.79        6.88      3.25 o
  -7  -1  13      336.68      373.22     10.41 o
  -6  -1  13       69.10       79.61      4.64 o
  -5  -1  13      132.10      136.91      4.55 o
  -4  -1  13      102.11       92.27      4.07 o
  -3  -1  13        0.18        0.06      1.42 o
  -2  -1  13       41.01       29.97      2.26 o
  -1  -1  13        1.62        3.49      1.64 o
   0  -1  13       21.30       21.75      2.73 o
   1  -1  13        0.11       -1.76      1.76 o
   2  -1  13       26.03       27.66      2.51 o
   3  -1  13       14.40       12.92      3.48 o
   4  -1  13       97.23      104.50      6.96 o
   5  -1  13       21.86       19.10      3.59 o
  -7   0  13        0.77        4.94      3.14 o
  -6   0  13       13.79       11.25      3.80 o
  -5   0  13        0.13        1.83      2.29 o
  -4   0  13      131.09      139.45      5.10 o
  -3   0  13        1.37        0.33      1.42 o
  -2   0  13      123.46      130.81      4.01 o
  -1   0  13       80.27       81.80      3.49 o
   0   0  13      285.63      287.76      7.41 o
   1   0  13       16.08       10.17      2.17 o
   2   0  13      153.99      145.72      4.47 o
   3   0  13        1.44        1.51      2.10 o
   4   0  13       18.28       20.00      3.59 o
   5   0  13       35.45       36.07      4.46 o
  -7   1  13      140.48      169.82      6.93 o
  -6   1  13        1.73        1.46      1.97 o
  -5   1  13        0.50        2.82      1.96 o
  -4   1  13      182.58      183.84      5.68 o
  -3   1  13        0.05        0.01      1.56 o
  -2   1  13       98.47      104.81      3.73 o
  -1   1  13        0.56        0.12      2.53 o
   0   1  13       13.01       11.70      2.68 o
   1   1  13       28.62       30.03      2.72 o
   2   1  13       12.37       11.63      2.45 o
   3   1  13       40.73       46.06      2.67 o
   4   1  13        0.93        4.11      2.69 o
   5   1  13        9.66       15.30      5.45 o
  -7   2  13        0.00        2.67      4.34 o
  -6   2  13        2.05        0.20      2.35 o
  -5   2  13       44.51       37.66      3.22 o
  -4   2  13       12.53       13.93      2.34 o
  -3   2  13      283.19      294.82      5.98 o
  -2   2  13       15.17       17.05      1.81 o
  -1   2  13      147.58      151.67      4.32 o
   0   2  13       13.37       13.68      2.29 o
   1   2  13      268.23      231.41      5.11 o
   2   2  13       99.07      104.92      4.56 o
   3   2  13        9.13       11.72      2.23 o
   4   2  13      122.68      122.17      5.25 o
  -6   3  13        0.14       -1.90      1.90 o
  -5   3  13       77.59       85.65      6.81 o
  -4   3  13      143.98      151.38      5.25 o
  -3   3  13      161.25      166.23      5.00 o
  -2   3  13       93.96       96.81      3.50 o
  -1   3  13       12.84       10.23      2.37 o
   0   3  13        4.47        0.06      2.50 o
   1   3  13        1.43       -0.83      1.78 o
   2   3  13        9.47        9.12      3.29 o
   3   3  13        8.08        7.90      2.64 o
   4   3  13       53.00       72.08      5.13 o
  -6   4  13        1.95        0.45      2.81 o
  -5   4  13       12.83       11.38      3.14 o
  -4   4  13        1.54        3.70      2.24 o
  -3   4  13       42.60       51.43      6.43 o
  -2   4  13        0.01        0.93      2.19 o
  -1   4  13        7.41        4.03      2.85 o
   0   4  13        5.08       -0.29      3.14 o
   1   4  13       15.43        8.82      2.33 o
   2   4  13      188.24      209.96      5.53 o
   3   4  13       95.42      101.82      4.27 o
  -6   5  13       32.15       21.64      3.44 o
  -5   5  13       27.66       21.21      3.14 o
  -4   5  13      108.63      108.87      6.58 o
  -3   5  13       51.77       44.32      4.81 o
  -2   5  13        7.33        7.06      1.97 o
  -1   5  13       17.54        9.33      3.52 o
   0   5  13        1.73       -1.61      1.61 o
   1   5  13        2.20       -1.86      1.86 o
   2   5  13        7.82        9.95      3.21 o
   3   5  13       12.88       22.91      3.71 o
  -5   6  13        1.95       -2.95      2.95 o
  -4   6  13       15.61       11.21      4.10 o
  -3   6  13       29.89       33.53      2.87 o
  -2   6  13        2.55       -2.31      2.31 o
  -1   6  13       75.99       67.78      9.21 o
   0   6  13        0.34       -2.62      2.62 o
   1   6  13       20.07       22.86      2.86 o
   2   6  13      145.26      181.68      6.45 o
  -4   7  13       37.37       44.13      7.85 o
  -3   7  13       55.70       59.95      7.98 o
  -2   7  13        2.10       -2.34      2.62 o
  -1   7  13       15.33        9.27      7.94 o
   0   7  13        2.95       -5.28      5.45 o
   1   7  13        0.08       -3.47      3.47 o
  -3   8  13       55.40       38.40      5.22 o
  -2   8  13       10.64       -0.87      4.43 o
  -1   8  13       11.29       -2.94      7.55 o
   0   8  13      129.20      103.03      9.90 o
  -2 -14  14      108.54      115.87      8.29 o
  -1 -14  14       26.02       26.87      3.53 o
   0 -14  14       36.60       36.63      5.94 o
   1 -14  14        6.69        4.62      4.62 o
  -3 -13  14       14.40       14.82      5.19 o
  -2 -13  14       64.02       60.17      4.15 o
  -1 -13  14        0.25       -2.46      2.46 o
   0 -13  14        7.18        4.17      3.24 o
   1 -13  14        1.46        1.50      2.54 o
   2 -13  14        0.11       -0.19      9.74 o
  -4 -12  14       19.12       26.50      3.59 o
  -3 -12  14        7.49        1.56      2.72 o
  -2 -12  14        8.79       10.80      2.56 o
  -1 -12  14      121.77      144.40      6.64 o
   0 -12  14       31.75       28.02      3.03 o
   1 -12  14       39.11       42.46      3.90 o
   2 -12  14       14.06       16.28      3.76 o
   3 -12  14        6.61        4.73      3.09 o
  -5 -11  14       15.09       21.36      3.95 o
  -4 -11  14      129.66      124.95      9.24 o
  -3 -11  14        1.44       -1.15      4.38 o
  -2 -11  14        2.78        0.94      2.29 o
  -1 -11  14       84.42       94.10      3.99 o
   0 -11  14        0.02       -1.62      2.39 o
   1 -11  14        0.64       -0.99      2.80 o
   2 -11  14        1.96        0.35      2.87 o
   3 -11  14        0.53       -2.49      7.26 o
  -5 -10  14        0.34       -0.66      3.03 o
  -4 -10  14       13.19       11.31      3.00 o
  -3 -10  14        1.95        0.34      2.41 o
  -2 -10  14       25.32       24.38      2.74 o
  -1 -10  14      280.13      278.41      5.98 o
   0 -10  14       11.68        9.70      2.16 o
   1 -10  14      123.76      119.09      4.98 o
   2 -10  14       23.22       28.13      3.35 o
   3 -10  14        5.98        7.98      2.81 o
   4 -10  14      112.78      130.12      5.83 o
  -6  -9  14        0.36       -1.82      3.03 o
  -5  -9  14        0.32       -1.29      2.44 o
  -4  -9  14       48.90       58.12      6.34 o
  -3  -9  14       32.45       32.71      2.88 o
  -2  -9  14       17.35       16.28      2.45 o
  -1  -9  14       26.95       23.55      2.40 o
   0  -9  14        3.36       -0.47      1.82 o
   1  -9  14        0.47        0.25      1.97 o
   2  -9  14        0.06        1.45      2.03 o
   3  -9  14        2.11        2.21      3.06 o
   4  -9  14       42.25       55.30     11.39 o
  -6  -8  14        2.78        3.02      1.95 o
  -5  -8  14        0.13        3.48      3.93 o
  -4  -8  14        1.21        2.06      2.04 o
  -3  -8  14       80.15       90.17      8.12 o
  -2  -8  14      278.21      294.73      6.16 o
  -1  -8  14       26.99       23.87      2.38 o
   0  -8  14       24.00       14.04      2.54 o
   1  -8  14       64.00       65.55      3.88 o
   2  -8  14       56.62       53.71      4.03 o
   3  -8  14       20.58       17.92      2.84 o
   4  -8  14      101.76      112.07      6.72 o
  -6  -7  14       77.40       84.32      4.67 o
  -5  -7  14        2.70        0.96      2.18 o
  -4  -7  14       66.01       64.47      6.97 o
  -3  -7  14      281.45      293.55      6.17 o
  -2  -7  14      257.36      266.56      5.78 o
  -1  -7  14       10.32        8.24      1.92 o
   0  -7  14        4.42       -0.14      1.91 o
   1  -7  14        0.01       -1.63      1.63 o
   2  -7  14        1.16       -0.58      2.07 o
   3  -7  14        0.12       -1.81      1.81 o
   4  -7  14       41.38       40.82      3.79 o
  -6  -6  14        0.04        6.15      2.43 o
  -5  -6  14        9.66        9.72      2.30 o
  -4  -6  14       61.84       64.12      3.17 o
  -3  -6  14       42.24       39.76      2.89 o
  -2  -6  14      387.03      355.48      6.49 o
  -1  -6  14       95.60      108.90      3.75 o
   0  -6  14       68.11       70.59      3.69 o
   1  -6  14        9.61        7.73      2.33 o
   2  -6  14      427.35      435.83      9.00 o
   3  -6  14        0.03       -1.55      1.55 o
   4  -6  14      105.10      109.41      4.46 o
   5  -6  14       64.35       65.69      8.58 o
  -7  -5  14       54.08       63.79     10.29 o
  -6  -5  14      267.61      265.01      6.54 o
  -5  -5  14        4.75        4.06      2.27 o
  -4  -5  14      182.18      175.49      4.58 o
  -3  -5  14        1.38        1.29      1.75 o
  -2  -5  14        1.57        4.95      1.69 o
  -1  -5  14       20.99       20.93      2.07 o
   0  -5  14       28.30       27.62      2.92 o
   1  -5  14        1.36        1.55      2.46 o
   2  -5  14        4.59        7.43      2.70 o
   3  -5  14        7.52        4.61      3.62 o
   4  -5  14       10.95        8.85      3.85 o
   5  -5  14       85.29       90.78     10.89 o
  -7  -4  14        0.52       18.13      4.46 o
  -6  -4  14        0.01        4.08      4.44 o
  -5  -4  14        4.05        3.75      2.82 o
  -4  -4  14      110.69      119.77      4.97 o
  -3  -4  14       11.54       11.32      1.82 o
  -2  -4  14       34.68       36.29      2.87 o
  -1  -4  14      310.71      315.46      5.84 o
   0  -4  14      562.08      592.67     11.30 o
   1  -4  14      104.09      115.08      7.15 o
   2  -4  14      395.94      392.57      7.71 o
   3  -4  14        6.48       11.41      2.96 o
   4  -4  14        6.71        2.94      4.29 o
   5  -4  14      117.70      136.35     12.22 o
  -7  -3  14       34.98       38.49      7.82 o
  -6  -3  14      222.22      244.43      6.28 o
  -5  -3  14       86.17      101.20      5.19 o
  -4  -3  14      176.30      170.08      4.97 o
  -3  -3  14        0.44       -1.56      1.56 o
  -2  -3  14       98.35      101.91      3.83 o
  -1  -3  14        8.26       11.52      2.57 o
   0  -3  14       89.07      109.42      5.87 o
   1  -3  14        2.03        3.34      2.28 o
   2  -3  14        0.23       -1.77      1.77 o
   3  -3  14        1.71        0.11      2.83 o
   4  -3  14        0.08       -0.76      2.62 o
   5  -3  14       30.58       -2.64      7.92 o
  -7  -2  14        0.77       11.02      6.04 o
  -6  -2  14        1.71        5.79      3.00 o
  -5  -2  14       19.88       25.61      2.72 o
  -4  -2  14        6.68        4.88      2.22 o
  -3  -2  14       25.92       27.88      2.37 o
  -2  -2  14       87.25       94.55      3.84 o
  -1  -2  14        1.81        3.16      2.05 o
   0  -2  14      901.89      874.75     14.54 o
   1  -2  14       12.15       19.21      2.48 o
   2  -2  14        1.84        0.41      1.67 o
   3  -2  14       11.24       12.16      2.53 o
   4  -2  14        2.20       -0.09      2.70 o
  -7  -1  14        0.39        4.62      3.19 o
  -6  -1  14      103.88      105.42      5.13 o
  -5  -1  14      354.73      403.11      8.67 o
  -4  -1  14        1.36       -1.73      1.88 o
  -3  -1  14       49.10       42.26      2.71 o
  -2  -1  14       56.98       60.16      3.98 o
  -1  -1  14       10.45        9.51      2.38 o
   0  -1  14       48.43       44.57      6.15 o
   1  -1  14       14.39       15.18      2.30 o
   2  -1  14        4.24        3.06      1.83 o
   3  -1  14       49.79       50.91      3.48 o
   4  -1  14       14.19       14.98      4.25 o
  -6   0  14        6.55        8.83      2.53 o
  -5   0  14       62.53       79.87      4.45 o
  -4   0  14        3.07        2.17      2.25 o
  -3   0  14      128.82      126.29      4.23 o
  -2   0  14        2.05        3.35      1.61 o
  -1   0  14       25.75       19.63      4.00 o
   0   0  14      162.45      153.63      5.84 o
   1   0  14       36.19       43.08      3.72 o
   2   0  14        0.43       -1.34      2.48 o
   3   0  14       61.89       66.34      4.10 o
   4   0  14       14.79       24.86      5.70 o
  -6   1  14      160.88      174.40      6.06 o
  -5   1  14      122.05      119.37      4.96 o
  -4   1  14        0.98       -0.96      1.87 o
  -3   1  14        0.26       -1.32      1.74 o
  -2   1  14        0.61       -0.89      1.65 o
  -1   1  14        0.20       -0.26      2.30 o
   0   1  14        0.80       -2.96      2.96 o
   1   1  14        9.43        6.81      2.12 o
   2   1  14       38.11       37.94      3.19 o
   3   1  14       26.90       36.81      4.76 o
   4   1  14       12.31        7.51      3.99 o
  -6   2  14        0.57        4.56      2.76 o
  -5   2  14       19.40       19.91      2.97 o
  -4   2  14       78.44       74.60      4.86 o
  -3   2  14       31.59       37.06      3.91 o
  -2   2  14      184.33      178.87      4.86 o
  -1   2  14       57.62       53.05      5.86 o
   0   2  14       26.63       27.24      2.88 o
   1   2  14       80.71       81.19      4.10 o
   2   2  14        0.13       -0.21      2.17 o
   3   2  14        9.25       12.48      3.51 o
  -6   3  14      131.54      161.03      6.86 o
  -5   3  14       17.41       14.40      3.14 o
  -4   3  14       39.34       35.23      4.91 o
  -3   3  14       38.92       41.61      5.15 o
  -2   3  14        3.61        2.88      2.02 o
  -1   3  14       20.36       11.67      4.72 o
   0   3  14        1.49       -1.17      1.47 o
   1   3  14        2.35       -1.12      1.77 o
   2   3  14        3.60        2.15      2.69 o
   3   3  14        1.39        0.97      2.31 o
  -5   4  14        0.34       -2.24      2.24 o
  -4   4  14       50.91       40.30      3.47 o
  -3   4  14        0.43        0.91      2.91 o
  -2   4  14       27.53       22.14      2.82 o
  -1   4  14        0.07       -3.42      3.86 o
   0   4  14       31.93       31.27      2.98 o
   1   4  14       10.47        9.66      2.00 o
   2   4  14        0.09        0.77      2.33 o
  -5   5  14       33.28       35.24      5.77 o
  -4   5  14       81.89       88.82      8.68 o
  -3   5  14       39.65       40.08      5.90 o
  -2   5  14       12.76        7.81      3.32 o
  -1   5  14        0.80       -2.64      3.63 o
   0   5  14        1.92       -2.89      2.89 o
   1   5  14        0.01       -2.33      2.33 o
   2   5  14        0.02        1.39      2.32 o
  -4   6  14       27.63       31.67      5.34 o
  -3   6  14       11.40        7.78      4.09 o
  -2   6  14       63.99       55.71      8.93 o
  -1   6  14        0.60       -1.98      3.63 o
   0   6  14       33.01       29.68      6.93 o
   1   6  14      113.37      145.77      7.10 o
  -2 -13  15        2.58       -3.35      3.86 o
  -1 -13  15        4.03        0.02      2.64 o
   0 -13  15        2.06       -1.31      2.64 o
   1 -13  15        0.18        2.97      4.29 o
  -3 -12  15      138.34      167.35      9.39 o
  -2 -12  15       42.46       38.67      3.58 o
  -1 -12  15        0.99       -2.32      2.32 o
   0 -12  15        1.49        0.11      3.79 o
   1 -12  15        1.40        1.85      2.58 o
   2 -12  15       16.03       17.27      3.61 o
  -4 -11  15        7.45        6.12      5.33 o
  -3 -11  15      355.43      394.50     19.30 o
  -2 -11  15       85.89       83.01      6.44 o
  -1 -11  15        0.41       -3.19      3.19 o
   0 -11  15        0.04       -1.98      1.98 o
   1 -11  15        2.42       -2.45      2.45 o
   2 -11  15        0.47       -2.04      2.04 o
  -5 -10  15        0.91        1.72      3.38 o
  -4 -10  15        3.01        0.53      3.96 o
  -3 -10  15      143.68      167.08      8.55 o
  -2 -10  15       24.24       17.12      2.51 o
  -1 -10  15        1.16       -2.42      2.81 o
   0 -10  15        9.36        3.49      2.38 o
   1 -10  15       35.61       38.35      3.68 o
   2 -10  15      218.89      221.81      7.00 o
   3 -10  15       24.76       22.08      4.21 o
  -5  -9  15       40.44       46.73      4.89 o
  -4  -9  15       17.28        9.82      4.58 o
  -3  -9  15       91.88      102.97      6.14 o
  -2  -9  15       24.79       28.70      3.14 o
  -1  -9  15        0.10       -1.66      1.66 o
   0  -9  15        9.12        9.27      2.41 o
   1  -9  15        7.04        8.14      2.21 o
   2  -9  15        3.39        9.61      4.83 o
   3  -9  15       16.78       21.77      3.14 o
  -5  -8  15        0.03        0.99      3.27 o
  -4  -8  15       13.17       10.08      2.71 o
  -3  -8  15        0.76       -0.23      2.70 o
  -2  -8  15      248.03      270.68      6.22 o
  -1  -8  15        0.02       -1.53      1.53 o
   0  -8  15      137.08      135.89      5.00 o
   1  -8  15      223.40      237.55      9.01 o
   2  -8  15      275.10      285.49      7.53 o
   3  -8  15      180.02      199.77      8.79 o
   4  -8  15        4.60        6.98      2.80 o
  -6  -7  15        1.80        7.86      3.19 o
  -5  -7  15      168.09      187.59     13.14 o
  -4  -7  15       16.42       11.35      2.30 o
  -3  -7  15        3.40        2.97      2.00 o
  -2  -7  15      238.68      247.52      6.69 o
  -1  -7  15        4.57        3.30      1.78 o
   0  -7  15       24.14       25.79      3.00 o
   1  -7  15        6.04        4.48      2.25 o
   2  -7  15        0.14       -0.02      1.98 o
   3  -7  15       22.42       26.74      3.12 o
   4  -7  15       36.20       44.50      3.71 o
  -6  -6  15        1.76        0.16      2.19 o
  -5  -6  15        5.46       11.20      2.69 o
  -4  -6  15       14.26       10.00      2.74 o
  -3  -6  15       14.32       10.48      2.25 o
  -2  -6  15      155.54      160.80      4.70 o
  -1  -6  15       56.47       55.83      6.49 o
   0  -6  15      273.46      268.31      6.64 o
   1  -6  15       41.43       54.48      5.00 o
   2  -6  15       12.06       10.00      3.38 o
   3  -6  15      143.02      150.75      5.40 o
   4  -6  15       99.36      104.08      9.41 o
  -6  -5  15        0.16        0.57      2.14 o
  -5  -5  15      205.54      210.16     12.43 o
  -4  -5  15        0.52        0.98      2.20 o
  -3  -5  15       29.78       27.93      2.81 o
  -2  -5  15       87.38       85.78      4.03 o
  -1  -5  15       63.88       72.12      5.95 o
   0  -5  15       37.79       42.81      4.48 o
   1  -5  15        0.07       -0.42      1.84 o
   2  -5  15        0.44        0.53      2.03 o
   3  -5  15        7.66        9.05      2.24 o
   4  -5  15       30.37       23.88      4.78 o
  -6  -4  15        2.62        4.62      2.57 o
  -5  -4  15       15.44       26.85      3.13 o
  -4  -4  15        0.09       -0.43      1.72 o
  -3  -4  15       87.30       74.25      3.96 o
  -2  -4  15       81.40       87.26      4.09 o
  -1  -4  15      176.99      196.79      7.94 o
   0  -4  15      157.14      169.75     10.25 o
   1  -4  15      156.34      170.54      7.20 o
   2  -4  15       42.17       31.63      3.38 o
   3  -4  15       48.28       45.87      3.53 o
   4  -4  15       27.54       26.57      4.55 o
  -6  -3  15       56.02       58.10      5.15 o
  -5  -3  15      183.86      193.79      6.08 o
  -4  -3  15        9.49        8.32      2.39 o
  -3  -3  15        7.02        2.55      1.76 o
  -2  -3  15       63.24       70.76      3.87 o
  -1  -3  15       75.82       87.20      8.16 o
   0  -3  15        2.63        5.77      2.04 o
   1  -3  15        5.21       10.79      2.34 o
   2  -3  15        0.01        0.32      1.98 o
   3  -3  15        1.00        2.06      3.13 o
   4  -3  15        8.86        2.67      6.53 o
  -6  -2  15        0.01        3.97      2.76 o
  -5  -2  15        0.85        4.10      2.55 o
  -4  -2  15       12.51       12.13      2.37 o
  -3  -2  15        9.00        4.84      1.95 o
  -2  -2  15      104.54      110.50      4.93 o
  -1  -2  15      194.46      208.93      7.10 o
   0  -2  15       20.41       22.17      4.43 o
   1  -2  15      323.13      295.62      6.96 o
   2  -2  15       58.09       64.27      4.91 o
   3  -2  15       26.73       28.40      4.39 o
   4  -2  15      103.96      107.76     18.65 o
  -6  -1  15        0.75        3.52      2.40 o
  -5  -1  15        0.13       -0.98      2.33 o
  -4  -1  15      240.76      253.91      6.82 o
  -3  -1  15      104.32       96.39      3.87 o
  -2  -1  15       81.71       85.68      5.53 o
  -1  -1  15       84.80       85.60      6.05 o
   0  -1  15        0.78       -1.30      1.76 o
   1  -1  15        2.33        2.21      1.96 o
   2  -1  15        1.96       -1.48      2.95 o
   3  -1  15        5.98        5.94      3.38 o
  -6   0  15        0.09        3.76      2.44 o
  -5   0  15        0.15       -0.45      2.00 o
  -4   0  15       15.21       17.02      3.72 o
  -3   0  15        0.01        0.38      1.65 o
  -2   0  15       11.03        9.89      2.48 o
  -1   0  15       61.07       67.85      6.49 o
   0   0  15        1.26       -2.14      2.29 o
   1   0  15       21.78       20.57      2.79 o
   2   0  15       49.25       48.31      4.48 o
   3   0  15       55.96       61.04      4.60 o
  -5   1  15        2.93       -1.97      2.21 o
  -4   1  15       38.10       39.22      3.58 o
  -3   1  15       54.50       55.95      4.48 o
  -2   1  15       14.48        9.69      2.71 o
  -1   1  15       39.49       52.44      6.47 o
   0   1  15        0.68       -2.00      2.00 o
   1   1  15        0.12       -1.92      1.92 o
   2   1  15       30.66       29.77      3.45 o
   3   1  15        0.68        3.28      1.91 o
  -5   2  15        4.02        3.12      2.54 o
  -4   2  15       46.88       43.09      4.15 o
  -3   2  15        1.35       -1.42      2.26 o
  -2   2  15       58.60       55.61      4.87 o
  -1   2  15       38.27       54.97      7.59 o
   0   2  15        0.19       -2.48      2.48 o
   1   2  15       59.39       80.88      4.34 o
   2   2  15       59.10       73.00      6.77 o
  -5   3  15      156.06      185.66     13.77 o
  -4   3  15       57.01       53.76      5.29 o
  -3   3  15        1.45        3.70      3.03 o
  -2   3  15       20.43       19.01      4.62 o
  -1   3  15        0.19        2.06      1.97 o
   0   3  15        0.33       -1.34      2.91 o
   1   3  15        3.50        1.68      2.37 o
   2   3  15        3.38        6.32      2.89 o
  -4   4  15       25.50       26.01      3.38 o
  -3   4  15       61.71       60.63     11.33 o
  -2   4  15       60.28       78.80     11.73 o
  -1   4  15       17.60       10.38      6.03 o
   0   4  15       19.52       17.40      4.15 o
   1   4  15       33.49       38.17      4.17 o
  -3   5  15      108.48      107.21     16.01 o
  -2   5  15       25.55       24.14     15.51 o
  -1   5  15        6.07       10.20      3.96 o
   0   5  15        0.08       -1.10      4.95 o
  -2 -12  16      131.78      138.79      7.29 o
  -1 -12  16        0.99       -2.27      2.27 o
   0 -12  16       22.29       22.33      5.12 o
  -3 -11  16       19.55        8.28      6.72 o
  -2 -11  16      158.84      161.23      9.45 o
  -1 -11  16        0.03       -1.79      2.67 o
   0 -11  16        0.88       -3.70      4.03 o
   1 -11  16        0.14       -1.21      2.54 o
  -4 -10  16        3.06        7.59      5.45 o
  -3 -10  16        2.02       -0.42      3.29 o
  -2 -10  16      131.45      139.12      6.91 o
  -1 -10  16        4.41        1.42      2.85 o
   0 -10  16       12.36        2.27      2.38 o
   1 -10  16        1.05        0.08      2.86 o
   2 -10  16      147.04      167.48      6.40 o
  -4  -9  16      151.35      181.83     14.14 o
  -3  -9  16        1.60       -1.06      3.19 o
  -2  -9  16       71.26       69.56      5.89 o
  -1  -9  16       17.48       15.46      2.95 o
   0  -9  16        0.61       -2.10      2.10 o
   1  -9  16        1.55        0.63      2.39 o
   2  -9  16        0.00       -0.82      2.61 o
  -5  -8  16        3.09        5.36      5.08 o
  -4  -8  16       16.30       23.57      3.71 o
  -3  -8  16        7.37        1.24      2.45 o
  -2  -8  16       18.53       22.81      2.88 o
  -1  -8  16      132.09      142.14      5.79 o
   0  -8  16        1.63       -1.93      1.93 o
   1  -8  16       33.17       34.16      3.44 o
   2  -8  16      112.41      107.74      5.03 o
   3  -8  16       55.36       55.00      5.06 o
  -5  -7  16        0.02        4.83      2.67 o
  -4  -7  16      184.93      189.66      9.54 o
  -3  -7  16        2.08        1.12      2.10 o
  -2  -7  16        4.78        4.47      2.25 o
  -1  -7  16       54.80       61.55      4.22 o
   0  -7  16       26.16       27.34      3.19 o
   1  -7  16        4.29        5.17      2.75 o
   2  -7  16        2.02        4.52      3.32 o
   3  -7  16        1.21        1.07      2.90 o
  -5  -6  16        1.30        6.67      2.33 o
  -4  -6  16       26.84       35.35      4.06 o
  -3  -6  16       16.09       15.74      2.65 o
  -2  -6  16       18.90       21.07      2.70 o
  -1  -6  16      143.34      169.08      6.57 o
   0  -6  16      384.22      392.40      8.36 o
   1  -6  16      162.02      165.08      6.53 o
   2  -6  16      182.13      202.59     12.58 o
   3  -6  16        0.00        1.65      4.90 o
  -5  -5  16      118.61      128.08      5.17 o
  -4  -5  16      143.21      162.44      7.00 o
  -3  -5  16      100.44      101.57      4.91 o
  -2  -5  16        1.23       -1.42      2.04 o
  -1  -5  16       35.98       44.69      9.05 o
   0  -5  16       63.40       79.23      4.53 o
   1  -5  16        2.52        2.38      2.57 o
   2  -5  16        0.64       -1.55      3.21 o
   3  -5  16        9.09       10.42      2.47 o
  -5  -4  16       14.12       21.68      3.23 o
  -4  -4  16       17.02       16.79      2.85 o
  -3  -4  16       45.33       44.73      3.32 o
  -2  -4  16        5.48        4.01      2.59 o
  -1  -4  16      153.22      169.87      9.92 o
   0  -4  16      378.51      376.96      8.07 o
   1  -4  16        8.69        8.25      2.72 o
   2  -4  16      116.22      132.73      8.67 o
   3  -4  16      127.05      129.58      7.29 o
  -5  -3  16       29.06       29.01      3.43 o
  -4  -3  16        5.99        5.16      2.18 o
  -3  -3  16       18.76       19.65      2.72 o
  -2  -3  16       51.83       61.81      6.28 o
  -1  -3  16       35.97       45.02      8.43 o
   0  -3  16       29.25       29.75      3.43 o
   1  -3  16        0.04       -1.07      2.36 o
   2  -3  16        0.73        1.45      2.19 o
   3  -3  16        8.62       10.82      3.33 o
  -5  -2  16        4.18        2.35      2.43 o
  -4  -2  16       16.01       19.25      2.83 o
  -3  -2  16        0.03       -2.56      2.56 o
  -2  -2  16      102.91      103.95      7.64 o
  -1  -2  16       21.01       23.64      3.44 o
   0  -2  16      184.84      193.84      7.10 o
   1  -2  16       70.78       63.64      3.95 o
   2  -2  16        0.28       -2.13      2.13 o
   3  -2  16       19.11       12.72      7.27 o
  -5  -1  16        8.18        4.50      2.51 o
  -4  -1  16        4.03       -0.06      2.02 o
  -3  -1  16       14.38       15.61      3.01 o
  -2  -1  16        9.78        4.90      3.05 o
  -1  -1  16       10.09        5.48      3.14 o
   0  -1  16        8.50        4.73      2.57 o
   1  -1  16        1.51       -2.67      2.67 o
   2  -1  16        1.13       -1.65      3.58 o
  -5   0  16        3.52        2.97      2.78 o
  -4   0  16        5.06        0.54      3.51 o
  -3   0  16        5.51        2.84      2.33 o
  -2   0  16        7.79        6.86      2.81 o
  -1   0  16        1.22       -3.14      4.71 o
   0   0  16       48.11       43.28      4.01 o
   1   0  16        1.87        0.88      1.93 o
   2   0  16        8.06        5.75      2.86 o
  -4   1  16       10.72       -1.17      2.91 o
  -3   1  16       44.82       45.25      5.14 o
  -2   1  16       15.90       12.11      3.37 o
  -1   1  16       18.65       17.47      3.50 o
   0   1  16        6.96        3.32      3.24 o
   1   1  16        1.86       -1.93      1.93 o
  -4   2  16        8.42        2.30      2.86 o
  -3   2  16       13.86        8.52      4.60 o
  -2   2  16        5.88        8.57      4.90 o
  -1   2  16       94.03      106.35     11.66 o
   0   2  16      121.47      131.03      9.63 o
   1   2  16       18.61       20.63      3.24 o
  -3   3  16        0.68       -7.31      7.43 o
  -2   3  16       73.78       60.74     11.55 o
  -1   3  16        5.08        5.11      6.81 o
   0   3  16       13.50       15.54      3.21 o
  -2 -10  17       13.64        5.37      5.70 o
  -1 -10  17        0.31       -3.16      3.16 o
   0 -10  17      132.54      150.49      6.44 o
  -3  -9  17      117.72      127.67      8.05 o
  -2  -9  17        0.07       -1.92      2.24 o
  -1  -9  17        2.17       -1.81      3.34 o
   0  -9  17       14.69        8.11      2.92 o
   1  -9  17        3.54        3.77      2.84 o
  -3  -8  17       65.27       70.10      8.43 o
  -2  -8  17        1.32       -2.39      2.78 o
  -1  -8  17        7.65       11.35      3.92 o
   0  -8  17       66.58       61.54      4.19 o
   1  -8  17        5.42        0.44      2.62 o
  -4  -7  17        1.92        7.33      3.52 o
  -3  -7  17      178.43      194.74      6.02 o
  -2  -7  17       92.67      109.67      5.86 o
  -1  -7  17        2.91        0.57      3.48 o
   0  -7  17       18.85       20.11      3.03 o
   1  -7  17        2.23        2.91      2.70 o
  -4  -6  17        2.36        8.56      3.25 o
  -3  -6  17       36.93       45.51      3.91 o
  -2  -6  17      196.94      225.48      8.01 o
  -1  -6  17        5.18        5.20      2.89 o
   0  -6  17      140.90      191.09     12.10 o
   1  -6  17      199.41      191.99      8.96 o
   2  -6  17       48.80       49.12     21.95 o
  -4  -5  17      139.09      139.25      6.25 o
  -3  -5  17        2.01       -1.61      2.31 o
  -2  -5  17      134.27      147.26      7.78 o
  -1  -5  17       61.41       80.47     11.73 o
   0  -5  17       11.55       16.89      3.40 o
   1  -5  17        8.58       17.52      3.15 o
   2  -5  17        0.00       -0.33      2.97 o
  -4  -4  17       30.06       32.61      4.12 o
  -3  -4  17        0.04       -1.70      2.19 o
  -2  -4  17       63.35       61.90      9.22 o
  -1  -4  17      211.63      270.55     11.31 o
   0  -4  17       23.16       28.79      3.93 o
   1  -4  17      180.04      203.40      8.96 o
   2  -4  17       44.44       45.00     18.32 o
  -4  -3  17       57.01       53.59      4.74 o
  -3  -3  17       12.00        2.59      4.95 o
  -2  -3  17        4.82       -1.79      3.47 o
  -1  -3  17       53.12       69.48      8.36 o
   0  -3  17        0.52        1.20      2.52 o
   1  -3  17        1.78        2.22      2.33 o
  -4  -2  17        6.16        3.40      2.45 o
  -3  -2  17       22.31       16.27      7.10 o
  -2  -2  17       22.55       18.55      4.30 o
  -1  -2  17       67.43       76.63      7.71 o
   0  -2  17        0.57       -1.92      2.25 o
   1  -2  17       62.87       62.99      5.91 o
  -4  -1  17        0.25       -1.02      2.62 o
  -3  -1  17       21.82       13.89      8.42 o
  -2  -1  17       35.36       36.03      4.91 o
  -1  -1  17        0.43       -2.68      2.68 o
   0  -1  17        0.17       -1.20      2.14 o
   1  -1  17        3.77        3.36      2.31 o
  -3   0  17       37.23       31.80      7.43 o
  -2   0  17       23.41       31.43     10.29 o
  -1   0  17        1.35       -2.61      3.14 o
   0   0  17        0.70       -2.44      2.44 o
  -1   1  17        0.01        0.99      3.96 o
  -1  -7  18       30.37       21.54      3.89 o
  -2  -6  18        6.48        4.31      4.34 o
  -1  -6  18       57.42       52.65      6.58 o
  -2  -5  18        7.36        3.09      4.25 o
  -1  -5  18       36.49       40.86      7.69 o
   0  -5  18       10.24        2.91      6.63 o
  -2  -4  18        5.07       -1.55      7.59 o
  -1  -4  18       59.81       67.93      9.28 o
  -2  -3  18        7.10        2.97      4.62 o
  -1  -3  18       12.32       12.87      4.62 o
 
